# Supplementary material for: Glycan dysregulation as one of major metabolic subtypes is associated with TERC overexpression and poor outcomes in cervical cancer
Source: Front Immunol. 2025 Aug 25;16:1585647. doi: 10.3389/fimmu.2025.1585647 (PMC12414962; doi:10.3389/fimmu.2025.1585647)
Supplement: Supplementary file 1 [file DataSheet1.zip]

Archive with 7 entries (7 files):
- Supplementary_Material_Presentation/Fig 1.pdf
- Supplementary_Material_Presentation/Fig 2.pdf
- Supplementary_Material_Presentation/Fig 3.pdf
- Supplementary_Material_Presentation/Fig 4.pdf
- Supplementary_Material_Presentation/Fig 5.pdf
- Supplementary_Material_Presentation/Fig 6.pdf
- Supplementary_Material_Presentation/Fig. S1.pdf
