# Supplementary material for: Glycan dysregulation as one of major metabolic subtypes is associated with TERC overexpression and poor outcomes in cervical cancer
Source: Front Immunol. 2025 Aug 25;16:1585647. doi: 10.3389/fimmu.2025.1585647 (PMC12414962; doi:10.3389/fimmu.2025.1585647)
Supplement: Supplementary file 3 [file Table4.xlsx]

## Sheet: Sheet1
Index	Compounds	Class I	Class II	Q1 (Da)	Molecular Weight (Da)	Ionization model	Formula	CC-1	CC-2	CC-3	CC-4	CC-5	CC-6	CC-7	CC-8	CC-9	CC-10	NT-1	NT-2	NT-3	NT-4	NT-5	NT-6	NT-7	NT-8	mix01	mix02	mix03	cpd_ID	HMDB	Pubchem CID	CAS	ChEBI	Metlin	kegg_map
MADN0001	Glycine	Amino acid and Its metabolomics	Amino acids	74.0247	75.032	[M-H]-	C2H5NO2	401130	477920	2960800	2071100	4752400	1320600	2282200	1373200	734210	1083500	1232100	1085200	1953300	528780	2011800	885960	2227500	750360	1346300	1330700	1522800	C00037	HMDB0000123	750	56-40-6	15428	20	ko00120,ko00230,ko00260,ko00310,ko00440,ko00480,ko00630,ko00730,ko00860,ko00970,ko01100,ko01200,ko01230,ko01240,ko02010,ko04080,ko04721,ko04974,ko04978,ko05230
MADN0003	L-Glutamic Acid	Amino acid and Its metabolomics	Amino acids	146.046	147.053	[M-H]-	C5H9NO4	7421900	7788100	102890000	61890000	231400000	67400000	80402000	77169000	28355000	44469000	41946000	46049000	72983000	15017000	98012000	35108000	86415000	25509000	50779000	55063000	58368000	C00025	HMDB0000148	33032	56-86-0	16015	5174	ko00220,ko00250,ko00330,ko00340,ko00430,ko00471,ko00480,ko00524,ko00630,ko00650,ko00860,ko00910,ko00970,ko01100,ko01200,ko01210,ko01230,ko01240,ko02010,ko04068,ko04072,ko04080,ko04216,ko04540,ko04713,ko04720,ko04721,ko04723,ko04724,ko04727,ko04730,ko04742,ko04964,ko04974,ko05014,ko05016,ko05017,ko05022,ko05030,ko05031,ko05033,ko05034,ko05230
MADN0004	L-Isoleucine	Amino acid and Its metabolomics	Amino acids	130.087	131.095	[M-H]-	C6H13NO2	21970000	28564000	106490000	66290000	156500000	61595000	135010000	77813000	44569000	61562000	68818000	57418000	104080000	40031000	122010000	46532000	79718000	52279000	67066000	66426000	71919000	C00407	HMDB0000172	6306	73-32-5	17191	5193	ko00280,ko00290,ko00970,ko01100,ko01210,ko01230,ko02010,ko04974,ko04978,ko05131,ko05230
MADN0009	L-Pyroglutamic Acid	Amino acid and Its metabolomics	Amino acids	128.035	129.043	[M-H]-	C5H7NO3	9170.7	17036	113430	184750	250920	33662	62131	42185	18387	56181	24599	59997	49000	24433	110600	30861	75565	13828	64725	86963	77371	C01879	HMDB0000267	7405	98-79-3	-	-	ko00480,ko01100
MADN0010	Allantoin	Organic acid And Its derivatives	Organic acid And Its derivatives	157.037	158.044	[M-H]-	C4H6N4O3	69130	134350	119740	294190	89139	84767	428730	141630	75206	160400	99415	82767	202380	68583	196680	160600	51375	79229	136140	138760	119260	C01551	HMDB0000462	204	97-59-6	15676	89	--
MADN0011	β-Alanine	Amino acid and Its metabolomics	Amino acids	88.0404	89.0477	[M-H]-	C3H7NO2	1037500	1517000	10035000	5190500	10002000	5113300	8527100	4730300	2541500	3994700	3778500	4159100	6861000	1876000	7684900	3950500	4600800	2590700	4715200	4851800	5143900	C00099	HMDB0000056	239	107-95-9	16958	5119	ko00240,ko00410,ko00640,ko00770,ko01100,ko01240,ko04080,ko04974
MADN0012	Ala-Ala	Amino acid and Its metabolomics	Small Peptide	159.077	160.085	[M-H]-	C6H12N2O3	24364	96583	173110	348760	1498500	220150	179760	170100	12676	102310	33534	59282	64178	2844.1	87527	142040	149500	59979	170440	215510	183750	C00993	HMDB0003459	5460362	1948-31-8	16576	6937	ko01100
MADN0013	Glyc-Pro	Amino acid and Its metabolomics	Small Peptide	171.077	172.085	[M-H]-	C7H12N2O3	42039	33748	218720	176040	1179600	648230	581420	716030	96736	245280	101490	261890	410870	31202	625570	117510	222620	177310	223950	231100	262100	-	HMDB0000721	3013625	704-15-4	70744	-	--
MADN0016	N-Acetylneuraminic Acid(SA)	Amino acid and Its metabolomics	Amino acid derivatives	308.099	309.106	[M-H]-	C11H19NO9	19851	28859	683200	548190	1956800	724920	597880	354290	94847	328250	109460	605770	745150	51238	1174900	352830	467510	374360	179990	339590	282150	C19910	HMDB0000230	445063	131-48-6	45744	3321	--
MADN0020	Phenylacetyl-L-Glutamine	Amino acid and Its metabolomics	Amino acid derivatives	263.104	264.111	[M-H]-	C13H16N2O4	23841	214390	50091	225630	432650	95344	52148	116910	83286	121120	60283	317200	70104	162710	737540	91836	85311	112130	173410	131630	169670	C04148	HMDB0006344	92258	28047-15-6	17884	-	ko00360
MADN0021	Sarcosine	Amino acid and Its metabolomics	Amino acids	88.0404	89.0477	[M-H]-	C3H7NO2	1000400	1462700	9606300	4920700	9921200	5186800	8173400	4826300	2528600	4022000	3780200	4283100	6585800	1858300	7618700	3659600	4553900	2507700	4777500	4652800	5126700	C00213	HMDB0000271	1088	107-97-1	15611	51	ko00260,ko00330,ko01100
MADN0025	Biotin	CoEnzyme and vitamins	CoEnzyme and vitamins	243.081	244.088	[M-H]-	C10H16N2O3S	11986	22525	33965	49244	54545	20896	56577	23058	3853.1	48261	15331	55916	38718	16722	23406	23420	19745	21030	40690	29735	35896	C00120	HMDB0000030	171548	58-85-5	15956	243	ko00780,ko01100,ko01240,ko02010,ko04977
MADN0028	Xanthine	Nucleotide And Its metabolomics	Nucleotide and Its metabolomics	151.026	152.033	[M-H]-	C5H4N4O2	21450000	43811000	151850000	160290000	172480000	117890000	38637000	103350000	6103900	30829000	44646000	72561000	23564000	26558000	95828000	71049000	15131000	56232000	41970000	65213000	63533000	C00385	HMDB0000292	1188	69-89-6	17712	82	ko00230,ko00232,ko01100
MADN0029	3'-Aenylic Acid	Nucleotide And Its metabolomics	Nucleotide and Its metabolomics	346.056	347.063	[M-H]-	C10H14N5O7P	566010	33726	1610200	2007700	2382300	2325700	2965100	1404000	393220	1836900	2249800	3978000	2741700	368240	1099900	1572700	5280600	1137000	1626700	1631800	1729800	C01367	HMDB0003540	41211	84-21-9	28931	-	ko00230,ko01100
MADN0031	Adenine	Nucleotide And Its metabolomics	Nucleotide and Its metabolomics	134.048	135.055	[M-H]-	C5H5N5	9	62272	52329	9	9	98278	27952	181080	165420	75515	9	9	43104	9	9	226180	23439	67236	45660	56141	58542	C00147	HMDB0000034	190	73-24-5	16708	85	ko00230,ko01100
MADN0034	Hypoxanthine	Nucleotide And Its metabolomics	Nucleotide and Its metabolomics	135.032	136.039	[M-H]-	C5H4N4O	292140000	283800000	566920000	545920000	686390000	513840000	497450000	485120000	302620000	403890000	390170000	460590000	484690000	232530000	593470000	398580000	622630000	335310000	460310000	459060000	457550000	C00262	HMDB0000157	790	68-94-0	17368	83	ko00230,ko01100
MADN0037	Pyrroloquinoline Quinone	Organic acid And Its derivatives	Organic acid And Its derivatives	329.005	330.012	[M-H]-	C14H6N2O8	1893600	1798300	1172000	1298000	1030200	1188600	1004000	2367700	1334600	2488100	1674000	1278200	1269400	1560500	1158600	1491800	1075000	1660500	2042200	1903200	1989400	C00113	HMDB0013636	1024	72909-34-3	18315	-	--
MADN0040	Succinic Acid	Organic acid And Its derivatives	Organic acid And Its derivatives	117.019	118.027	[M-H]-	C4H6O4	2241600	2017500	6314700	6485700	10587000	7448900	5414400	7296200	3817000	6045500	4838000	3941700	4482200	2900200	7634700	4533500	7320600	4148600	6341600	5304800	7326400	C00042	HMDB0000254	1110	110-15-6	-	-	ko00020,ko00190,ko00250,ko00310,ko00350,ko00360,ko00620,ko00630,ko00640,ko00650,ko00760,ko00920,ko01100,ko01200,ko04024,ko04727,ko04922,ko05230
MADN0041	α-Ketoglutaric Acid（α-KG）	Organic acid And Its derivatives	Organic acid And Its derivatives	145.014	146.022	[M-H]-	C5H6O5	56205	95442	469670	315650	337300	244650	472510	202400	339570	374300	213870	203900	390950	178360	322050	146640	374950	170660	334400	331730	349050	C00026	HMDB0000208	51	328-50-7	30915	5218	ko00020,ko00040,ko00053,ko00220,ko00250,ko00310,ko00340,ko00430,ko00471,ko00630,ko00650,ko01100,ko01200,ko01210,ko01230,ko01240,ko04066,ko04727,ko04922,ko04964,ko04976,ko05230
MADN0043	Pyruvic Acid	Organic acid And Its derivatives	Organic acid And Its derivatives	87.0088	88.0161	[M-H]-	C3H4O3	1068600	2734700	2213000	1958500	3956700	2543900	2065400	2174400	1270800	1624600	1710000	2661900	2948400	1264800	3108700	2163700	1984200	2354400	2487700	2305800	2515000	C00022	HMDB0000243	1060	127-17-3	-	-	ko00010,ko00020,ko00030,ko00040,ko00053,ko00250,ko00260,ko00270,ko00290,ko00330,ko00350,ko00360,ko00430,ko00440,ko00620,ko00630,ko00650,ko00730,ko00760,ko00770,ko00900,ko01100,ko01200,ko01210,ko01230,ko01240,ko04066,ko04152,ko04911,ko04922,ko04930,ko04931,ko05230,ko05415
MADN0053	D-Erythronolactone	Carbohydrates and Its metabolites	Sugars	117	118.027	[M-H]-	C4H6O4	525080	1002800	1489700	2068000	2033000	5057300	516110	1815200	282060	171770	2148700	2376700	678620	535990	1648100	1286800	4362100	1032200	879380	1205600	1273500	-	HMDB0000349	5325915	15667-21-7	87625	5338	--
MADN0054	D-Glucose 6-Phosphate	Carbohydrates and Its metabolites	Phosphate sugars	259.022	260.03	[M-H]-	C6H13O9P	1255500	194580	8203700	6089300	28938000	22094000	22018000	7401400	4612000	5195100	3678300	3512900	9219400	1754000	9807500	4512400	14838000	2074900	4474300	6326200	4934300	C00092	HMDB0001401	439958	56-73-5	4170	145	ko00500,ko00524,ko00562,ko01100,ko04911,ko04917,ko04918,ko04931,ko04973,ko05230,ko05415
MADN0058	L-Fucose	Carbohydrates and Its metabolites	Sugars	163.061	164.068	[M-H]-	C6H12O5	218000	180460	156710	215330	364740	131310	147030	260890	265970	154470	279550	230370	189150	220150	393730	140220	189450	207990	183120	177530	216180	C01019	HMDB0000174	17106	2438-80-4	2181	268	ko00051,ko00520,ko01100,ko04625
MADN0061	Maltotriose	Carbohydrates and Its metabolites	Sugars	503.162	504.169	[M-H]-	C18H32O16	12296	24208	6335.3	6437	13420	722410	11249	11964	208650	4774.1	16515	2137600	581630	28410	154460	6853.4	44579	293210	130470	146110	85253	C01835	HMDB0001262	439586	1109-28-0	140999	3585	ko02010,ko04973
MADN0062	Raffinose	Carbohydrates and Its metabolites	Sugars	503.162	504.169	[M-H]-	C18H32O16	9	9	73039	155790	313400	175680	141890	143740	122660	68159	9	52991	115750	9	1572900	64726	173710	32530	115930	157860	184960	C00492	HMDB0003213	10542	512-69-6	16634	-	ko00052,ko01100,ko02010
MADN0066	L-Ascorbate	CoEnzyme and vitamins	CoEnzyme and vitamins	175	176.032	[M-H]-	C6H8O6	1415300	983770	1257800	1529500	920300	1115100	1327400	1114500	1203900	1401100	1275400	1022100	812560	922190	1158700	1222300	1217400	1096100	1392300	1314600	1138000	C00072	HMDB00044	54670067	50-81-7	29073	3753	ko00053,ko00480,ko01100,ko01240,ko04066,ko04977
MADN0067	Pyridoxine	CoEnzyme and vitamins	CoEnzyme and vitamins	168.067	169.074	[M-H]-	C8H11NO3	53237	35694	13838	17056	27015	38984	45208	32502	45702	53465	28841	37202	35726	33622	32359	29325	34699	39210	31568	30689	28168	C00314	HMDB0000239	1054	65-23-6	-	-	ko00750,ko01100,ko01240
MADN0068	Orotic Acid	CoEnzyme and vitamins	CoEnzyme and vitamins	155.01	156.017	[M-H]-	C5H4N2O4	36767	137150	222390	39585	37551	50541	155160	62419	25558	47949	104860	51681	73060	15283	151040	52611	673180	9476.1	87529	75052	108920	C00295	HMDB0000226	967	65-86-1	16742	318	ko00240,ko01100,ko01240
MADN0069	Pantothenol	CoEnzyme and vitamins	CoEnzyme and vitamins	204.124	205.131	[M-H]-	C9H19NO4	5155000	6141200	7317700	7819900	8637200	8593000	6399200	7881900	7313100	8019500	6035600	9188000	8998400	8454000	8958000	7587800	8625000	8090200	5415600	7959300	7853600	C05944	HMDB0004231	4678	16485-10-2	895821	7032	ko00770
MADN0070	Riboflavin	CoEnzyme and vitamins	CoEnzyme and vitamins	375.131	376.138	[M-H]-	C17H20N4O6	68006	73071	268670	136560	126660	91460	107540	150890	95044	139740	118790	114100	175810	54952	169630	130550	142190	131600	138970	133460	129010	C00255	HMDB0000244	493570	83-88-5	-	-	ko00740,ko01100,ko01240,ko02010,ko04977
MADN0073	2-Aminoethanesulfonic Acid	Organic acid And Its derivatives	Sulfonic acids	124.007	125.015	[M-H]-	C2H7NO3S	80951000	70673000	309380000	196950000	444980000	250240000	213700000	289900000	108290000	169740000	142440000	129380000	182210000	68823000	386160000	164800000	298010000	157150000	204800000	203730000	217630000	C00245	HMDB0000251	1123	107-35-7	15891	31	ko00120,ko00430,ko00920,ko01100,ko02010,ko04080
MADN0074	2-Aminoisobutyric Acid	Amino acid and Its metabolomics	Amino acid derivatives	102.056	103.063	[M-H]-	C4H9NO2	19288	114410	195240	299080	652270	217400	57974	202630	77675	43928	75855	273320	205500	53672	233790	74067	140030	69591	188200	133000	131880	C03665	HMDB0001906	6119	62-57-7	27971	37	--
MADN0078	3,7-Dimethyluric Acid	Amino acid and Its metabolomics	Amino acid derivatives	195.052	196.06	[M-H]-	C7H8N4O3	1881900	1842200	2276400	2990900	2823300	2985400	2242200	2794000	2094300	2277800	1988700	2286500	2022400	1771700	2979000	2224500	2815600	2304800	2357900	2531000	2818900	-	HMDB0001982	83126	13087-49-5	68531	-	--
MADN0080	3-Hydroxybutyric acid	Organic acid And Its derivatives	Organic acid And Its derivatives	103.04	104.047	[M-H]-	C4H8O3	60281	466350	675990	76856	764500	36731	33454	326520	347900	255070	98919	832440	1018000	100850	1280000	43506	79726	200160	346760	369030	413220	C01089	HMDB0000357	441	300-85-6	20067	125	ko00072,ko00650,ko01100,ko04024
MADN0086	Creatine	Organic acid And Its derivatives	Organic acid And Its derivatives	130.063	131.07	[M-H]-	C4H9N3O2	1481500	4489500	6729900	15854000	18654000	18546000	3312700	17813000	7517200	9884500	3732100	11954000	6128400	2520900	10489000	5807900	8043000	3341000	9582100	9825600	10990000	C00300	HMDB0000064	586	57-00-1	16919	7	ko00260,ko00330,ko01100
MADN0089	Glutaric Acid	Organic acid And Its derivatives	Organic acid And Its derivatives	131.035	132.042	[M-H]-	C5H8O4	116030	87678	424040	162240	156330	207990	394140	131390	89520	234740	253100	130100	335970	61858	80960	241000	181320	349040	203340	242730	242080	C00489	HMDB0000661	743	110-94-1	17859	3254	ko00071,ko00310,ko01100
MADN0090	Guanidinoethyl Sulfonate	Organic acid And Its derivatives	Sulfonic acids	166.029	167.036	[M-H]-	C3H9N3O3S	14335	23299	89969	89232	140130	60598	36962	92565	17983	35974	33461	52679	30076	14991	86341	29860	71065	32136	52431	52456	58897	C01959	HMDB0003584	68340	543-18-0	17228	6962	ko00430
MADN0091	Hippuric Acid	Organic acid And Its derivatives	Organic acid And Its derivatives	178.051	179.058	[M-H]-	C9H9NO3	212080	269010	6199900	225270	1214200	883610	244440	677060	1002400	1072400	575610	382330	998940	9	1635600	904020	297150	665270	1103900	1049200	907870	C01586	HMDB0000714	464	495-69-2	18089	1301	ko00360,ko01100
MADN0092	Homogentisic Acid	Amino acid and Its metabolomics	Amino acid derivatives	167.035	168.042	[M-H]-	C8H8O4	91512	74435	96881	102590	90132	75308	108900	96652	107160	122020	96579	145220	97075	103920	122260	117650	74394	110570	99194	86448	105350	C00544	HMDB0000130	780	451-13-8	44747	331	ko00130,ko00350,ko01100,ko01240
MADN0095	L-Lactic Acid	Organic acid And Its derivatives	Organic acid And Its derivatives	89.0244	90.0317	[M-H]-	C3H6O3	91567000	265860000	273510000	430110000	563790000	414610000	183980000	462950000	157430000	285560000	172000000	441130000	308600000	132010000	461870000	247330000	359220000	278390000	310610000	319290000	322080000	C00186	HMDB0000190	107689	79-33-4	422	5205	ko00010,ko00051,ko00620,ko00640,ko01100,ko04024,ko04066,ko04922,ko05230
MADN0104	Pyrrole-2-Carboxylic Acid	Organic acid And Its derivatives	Organic acid And Its derivatives	110.025	111.032	[M-H]-	C5H5NO2	62256	46501	84674	14134	133810	112640	81048	101570	63313	119100	63985	116440	58414	46728	72830	71991	120930	124580	62269	66033	108450	C05942	HMDB0004230	12473	634-97-9	36751	3787	ko00330
MADN0107	Shikimic Acid	Organic acid And Its derivatives	Organic acid And Its derivatives	173.046	174.053	[M-H]-	C7H10O5	34614	18993	64524	57163	49055	14971	61799	109130	9216.9	28591	30012	9	58875	9	21996	7480.6	59108	23995	37946	36563	39097	C00493	HMDB0003070	8742	138-59-0	16119	338	ko00400,ko01100,ko01230,ko01240
MADN0111	3-(3-Hydroxyphenyl)propanoic acid	Organic acid And Its derivatives	Organic acid And Its derivatives	165.056	166.063	[M-H]-	C9H10O3	84235000	73379000	74702000	84798000	79158000	72919000	91143000	79971000	85404000	96412000	80720000	86143000	82596000	91722000	88086000	82496000	74367000	87265000	76270000	83322000	83925000	C11457	HMDB0000375	91	621-54-5	1427	5364	ko00360,ko01100
MADN0113	Biopterin	Heterocyclic compounds	Pteridines and derivatives	236.09	237.086	[M-H]-	C9H11N5O3	9	39038	383960	137090	308740	151270	9	237060	9	84730	19400	80290	60195	9	47187	31818	78095	9	84653	84029	67613	C06313	HMDB0000468	445040	22150-76-1	63931	247	ko00790,ko01100,ko01240
MADN0121	2-(Dimethylamino)Guanosine	Nucleotide And Its metabolomics	Nucleotide and Its metabolomics	310.116	311.123	[M-H]-	C12H17N5O5	35582	100690	444880	2529500	411860	231560	463910	467530	59070	404820	122950	1224000	246560	84586	224280	271380	231380	218610	302670	347270	354150	-	HMDB0004824	92919	2140-67-2	19289	7086	--
MADN0124	Β-Pseudouridine	Nucleotide And Its metabolomics	Nucleotide and Its metabolomics	243.063	244.07	[M-H]-	C9H12N2O6	1222800	2143600	3397600	6052400	5280600	2441500	5794000	2186900	566040	4994000	2566600	6806100	3519900	1521800	2485700	2811300	2276500	2047100	2748800	2964300	3247700	C02067	HMDB0000767	15047	1445-07-4	17802	5734	ko00240,ko01100
MADN0128	Guanine	Nucleotide And Its metabolomics	Nucleotide and Its metabolomics	150.042	151.049	[M-H]-	C5H5N5O	73227	9	170830	89091	1319700	264940	14092000	30502	2708500	8626100	139560	16375000	13281000	43484	94211	66195	17491000	44962	3077100	3382800	3630100	C00242	HMDB0000132	764	73-40-5	16235	315	ko00230,ko01100
MADN0132	2-Oxoadipic acid	Organic acid And Its derivatives	Organic acid And Its derivatives	159.03	160.037	[M-H]-	C6H8O5	11326000	13190000	28376000	32543000	61937000	37275000	25931000	38177000	10544000	14970000	18640000	25701000	20420000	8965200	42072000	19897000	42665000	14315000	26277000	26580000	28704000	C00322	HMDB0000225	71	3184-35-8	15753	5234	ko00310,ko00380,ko01100,ko01210,ko01230,ko01240
MADN0134	Dl-3,4-Dihydroxymandelic Acid	Organic acid And Its derivatives	Organic acid And Its derivatives	183	184.037	[M-H]-	C8H8O5	261210	207100	179890	225860	113700	134200	216470	159140	209420	205640	176520	154240	204580	146620	159070	172750	160370	192250	154170	187940	154530	C05580	HMDB0001866	85782	775-01-9	27637	696	ko00350,ko01100
MADN0143	Methyl beta-D-galactopyranoside	Carbohydrates and Its metabolites	Sugar derivatives	193.072	194.079	[M-H]-	C7H14O6	552680	805830	503800	529700	534280	889010	573050	515700	546520	505430	497620	977440	559540	446470	548580	584060	534720	715760	663620	628020	654540	C03619	-	94214	1824-94-8	-	-	ko02010
MADN0150	2,4-Hexadienoic acid	Organic acid And Its derivatives	Organic acid And Its derivatives	111.045	112.052	[M-H]-	C6H8O2	151690	203680	464890	248510	514470	232420	436070	292040	69782	283090	281850	531620	324540	69335	270350	227360	424790	105200	265660	297720	324900	-	HMDB0029581	643460	110-44-1	38358	-	--
MADN0152	Methanesulfonic acid	Organic acid And Its derivatives	Sulfonic acids	94.9808	95.9881	[M-H]-	CH4O3S	3342000	3744700	6726000	5306600	8128600	5592200	2623100	8015400	3048400	4655100	3249500	2824100	2508700	2339400	8325100	5699800	7738500	4631200	5608400	5813900	5644300	C11145	-	6395	75-75-2	-	-	ko00920,ko01100
MADN0153	Inositol	Carbohydrates and Its metabolites	Sugar Alcoholss	179.056	180.063	[M-H]-	C6H12O6	139740	138940	1303100	627810	2355600	1109100	321220	1161100	709270	846890	508540	445940	1534400	475240	5844400	1598600	1029100	556340	896400	1090700	906430	C00137	HMDB0000211	892	87-89-8	17268	5221	ko00052,ko00053,ko00562,ko01100,ko02010,ko04070
MADN0155	3-Hydroxypropionic acid	Organic acid And Its derivatives	Organic acid And Its derivatives	167.035	168.042	[M-H]-	C8H8O4	288820	240950	721180	642250	767930	506210	856230	590070	529350	625970	610180	345780	695980	566930	821820	443740	659780	363570	508260	597840	585720	-	HMDB0000750	86957	17119-15-2	86553	732	--
MADN0164	Iminodiacetic acid	Organic acid And Its derivatives	Organic acid And Its derivatives	132.03	133.038	[M-H]-	C4H7NO4	1959700	1823700	27812000	16026000	19951000	13109000	22855000	10565000	5477600	7618200	10831000	11143000	19817000	4537200	23062000	7834900	17770000	4921000	9741700	10581000	11674000	C19911	HMDB0011753	8897	142-73-4	24786	-	--
MADN0166	1,6-anhydro-β-D-glucose	Carbohydrates and Its metabolites	Sugars	161.046	162.053	[M-H]-	C6H10O5	190200	380480	524990	542310	858890	1766900	176600	544100	86324	58910	623800	873470	315510	211250	420670	448550	1122900	322770	384010	469830	447850	-	HMDB0000640	724705	498-07-7	30997	5613	--
MADN0171	N-Acetyl-L-Glutamic Acid	Amino acid and Its metabolomics	Amino acid derivatives	188.056	189.064	[M-H]-	C7H11NO5	9953.1	12754	13748	64387	228100	37267	46973	73978	16314	39293	23946	18086	12768	6624.3	62889	19133	37051	10704	29594	35210	47718	-	HMDB0001138	70914	1188-37-0	17533	-	--
MADN0172	Xylitol	Carbohydrates and Its metabolites	Sugar Alcoholss	151.061	152.068	[M-H]-	C5H12O5	49552	107740	392690	504580	1359100	362730	202540	429860	65644	159840	119980	347620	232750	99613	495970	142480	1973900	240830	300690	370430	414680	C00379	HMDB0002917	6912	488-81-3	1305691	-	ko00040,ko01100,ko02010
MADN0177	Guanidineacetic Acid	Organic acid And Its derivatives	Organic acid And Its derivatives	116.046	117.054	[M-H]-	C3H7N3O2	22513	55508	118490	46245	105170	288540	26498	121950	37192	112990	45518	50283	82677	60674	68516	76927	42996	22235	78298	65070	90671	-	-	763	352-97-6	-	-	--
MADN0180	(R)-2-Hydroxy-3-phenylpropionic acid	Organic acid And Its derivatives	Organic acid And Its derivatives	165.056	166.063	[M-H]-	C9H10O3	54152	223990	1305000	513180	802820	130870	223340	448510	17607	294910	96020	56494	103810	19296	229580	410720	712410	66894	324750	306970	346150	-	-	643327	7326-19-4	-	-	--
MADN0184	Dl-Threitol	Carbohydrates and Its metabolites	Sugar Alcoholss	121.051	122.058	[M-H]-	C4H10O4	4755.5	15658	25180	44965	131020	50147	12603	31740	12547	16734	8983.5	13792	29288	13283	63499	22753	83311	27553	27564	40082	34140	-	-	169019	7493-90-5	-	-	--
MADN0185	1,5-Anhydro-D-glucitol	Carbohydrates and Its metabolites	Sugar Alcoholss	163.061	164.068	[M-H]-	C6H12O5	188750	157350	94590	212160	244790	121270	144460	241390	316410	145740	249850	176180	152240	175280	378150	117850	192970	236320	210600	194110	225180	C07326	HMDB0002712	64960	154-58-5	16070	3775	--
MADN0186	4-Hydroxy-2-Oxoglutaric Acid	Organic acid And Its derivatives	Organic acid And Its derivatives	161.009	162.016	[M-H]-	C5H6O6	9	9	33141	11700	65037	56630	9879.2	27145	18538	5192.7	10351	53731	43503	17771	140150	35988	21339	45609	25645	34108	33471	-	-	599	1187-99-1	-	-	--
MADN0187	3-Aminoisobutanoic Acid	Amino acid and Its metabolomics	Amino acids	102.056	103.063	[M-H]-	C4H9NO2	41723	101940	132140	235830	429720	136370	55343	174500	89536	37271	42072	209420	105240	45005	168110	52934	109190	59798	69255	86091	82608	-	HMDB0003911	64956	144-90-1	27389	5472	--
MADN0191	3-Methacrylic acid	Organic acid And Its derivatives	Organic acid And Its derivatives	99.0452	100.052	[M-H]-	C5H8O2	2304800	2050900	1900400	1963400	1458200	1777100	1848800	2236500	2280000	2402600	1744300	1964900	1786300	2409700	2044300	2235300	1794400	2347300	1803300	1705200	2047800	-	-	10931	541-47-9	-	-	--
MADN0200	Ala-Gln	Amino acid and Its metabolomics	Small Peptide	216.099	217.106	[M-H]-	C8H15N3O4	45331	71634	99506	275830	492480	181850	145100	167520	52213	96223	63900	81752	92441	43870	18992	61176	83926	82860	220800	201300	214640	-	-	123935	39537-23-0	-	-	--
MADN0206	2-Hydroxy-3-Methylbutanoic Acid	Organic acid And Its derivatives	Organic acid And Its derivatives	117.056	118.063	[M-H]-	C5H10O3	51900	147760	95920	348550	428950	104280	99399	193230	155960	146530	61606	161080	236580	116740	543680	157310	233440	111240	146160	199850	123410	-	-	99823	4026-18-0	-	-	--
MADN0208	DL-2-Methylglutamic acid	Amino acid and Its metabolomics	Amino acids	160.061	161.069	[M-H]-	C6H11NO4	9	9	72061	53582	583150	144170	28908	9	9	82999	9	83855	30803	9	65455	9	194540	9	46466	58612	52389	-	-	95440	71-90-9	-	-	--
MADN0213	Pantothenic acid	CoEnzyme and vitamins	CoEnzyme and vitamins	218.102	219.111	[M-H]-	C9H17NO5	78443	300090	977890	355080	975060	593060	234350	491750	260060	315400	291270	348960	362940	141150	599980	311390	422540	204910	323570	344000	353760	C00864	-	988	79-83-4	-	-	ko00410,ko00770,ko01100,ko01240,ko04977
MADN0219	1-Hydroxy-2-Naphthoate	Organic acid And Its derivatives	Organic acid And Its derivatives	187.041	188.047	[M-H]-	C11H8O3	12149000	76020000	82965000	159080000	212580000	144270000	42535000	163940000	33399000	92383000	40756000	133500000	80262000	25876000	164390000	75121000	124520000	91856000	107900000	108330000	108670000	C03203	-	6844	86-48-6	-	-	ko01100
MADN0220	Deoxyribose 5-phosphate	Nucleotide And Its metabolomics	Nucleotide and Its metabolomics	273.037	214.024	[M-H]-	C5H11O7P	135650	161540	1170700	669390	711680	3427700	1901800	564580	710210	776840	512500	1640300	1645000	198650	750770	1054300	4425500	637580	1429300	1734100	1766700	-	HMDB0001031	45934311	-	16132	5956	--
MADN0221	D-Quinovose	Carbohydrates and Its metabolites	Sugars	223.082	164.068	[M-H]-	C6H12O5	1809000	1795300	1455300	1478500	2077900	1316700	1821600	2392600	3943400	1904200	3268500	2400300	1646400	2089600	3733800	1717800	2067000	2776600	2527300	2236100	2093100	C08352	-	439746	-	-	-	--
MADN0222	Daidzein	Benzene and substituted derivatives	Benzene and substituted derivatives	313.077	254.058	[M-H]-	C15H10O4	150990	186220	221000	159270	195290	154400	218530	184580	172460	160540	159920	221460	131210	148360	165750	171120	188990	230000	139590	140170	159750	C10208	HMDB0003312	5281708	486-66-8	28197	-	ko01100
MADN0223	meso-Erythritol	Carbohydrates and Its metabolites	Sugars	103.04	122.058	[M-H]-	C4H10O4	115130	1015100	1147900	147260	1491700	52772	76477	662600	690660	441560	168800	1762000	2321000	185850	2481100	85229	122050	394470	721560	745830	796110	C00503	-	222285	149-32-6	-	-	ko02010
MADN0224	N-Acetyl-DL-serine	Amino acid and Its metabolomics	Amino acid and Its metabolomics	146.045	147.053	[M-H]-	C5H9NO4	202390	187150	942130	500120	1275400	252900	398680	321020	396700	307950	361520	553660	590230	309010	528020	242990	499040	327580	403220	410610	431750	-	-	352294	97-14-3	-	-	--
MADN0230	D-Ribono-1,4-lactone	Carbohydrates and Its metabolites	Sugar acids	147.03	148.037	[M-H]-	C5H8O5	339880	444360	785750	371650	1210300	567770	622710	464560	320960	358190	462100	379180	621460	455110	614130	381720	515530	558630	553090	543500	616040	-	-	111064	-	-	-	--
MADN0235	4-Hydroxybenzoic Acid	Benzene and substituted derivatives	Phenolic acids	137.023	138.032	[M-H]-	C7H6O3	68092	55487	88287	190720	107870	49240	108640	103180	108550	124320	60366	82733	79926	186670	184580	61921	137710	133640	128680	106930	107990	C00156	HMDB0000500	135	99-96-7	30763	5486	ko00130,ko00790,ko01100,ko01240
MADN0238	Uric acid	Organic acid And Its derivatives	Organic acid And Its derivatives	167.021	168.028	[M-H]-	C5H4N4O3	282700	222090	282520	327720	263550	271580	303860	255430	290480	314740	255880	327960	258980	319840	268180	264720	252280	287360	269860	304230	305290	C00366	HMDB0000289	1175	69-93-2	17775	88	ko00230,ko01100,ko04976
MADN0243	D-Glucoronic Acid	Carbohydrates and Its metabolites	Sugar acids	193.035	194.043	[M-H]-	C6H10O7	3053	21374	95131	54082	225970	141010	54760	105410	44403	29547	19855	36060	85747	20872	252770	71314	90758	23157	52384	83270	74311	-	HMDB0000127	65041	-	42717	161	--
MADN0245	2-Aminoadipic Acid	Organic acid And Its derivatives	Organic acid And Its derivatives	160.061	161.069	[M-H]-	C6H11NO4	9	9	60420	44754	485280	120240	27736	9	19255	61715	9	70788	25841	9	49585	9	161250	9	51785	41186	58933	C00956	HMDB0000510	469	542-32-5	37024	5496	ko00310,ko01100,ko01210,ko01230
MADN0262	Gly-Val	Amino acid and Its metabolomics	Small Peptide	173.093	174.1	[M-H]-	C7H14N2O3	9	9	12348	37819	201120	22008	64326	49807	7456.3	28331	4827.4	10123	18039	9	21286	10969	21850	4376.4	22479	17533	27149	-	HMDB0028854	2724807	1963-21-9	73922	-	--
MADN0270	Phthalic Acid	Benzene and substituted derivatives	Phenolic acids	165.019	166.027	[M-H]-	C8H6O4	62420	44525	16777	78151	89186	40707	60233	85607	29980	60149	27342	16040	45452	32941	78463	47982	59465	37852	48243	34357	66742	C01606	HMDB0002107	1017	88-99-3	29069	6489	ko01100,ko02010
MADN0287	4-Hydroxyhippurate	Amino acid and Its metabolomics	Amino acid derivatives	194.049	195.053	[M-H]-	C9H9NO4	60917	58412	125190	142630	255700	146850	82356	121830	69085	80811	79335	103730	114160	51594	180520	93518	172790	70210	103690	129590	122400	-	HMDB0013678	151012	2482-25-9	71018	-	--
MADN0289	N-Acetyl-beta-alanine	Amino acid and Its metabolomics	Amino acid derivatives	130.051	131.058	[M-H]-	C5H9NO3	223680	262180	1112500	630210	1675200	638930	958840	1152200	1068800	501680	612060	482450	1371500	431360	1007200	496630	1189100	336350	727750	661180	833720	C01073	HMDB0061880	76406	3025-95-4	16682	-	ko00410
MADN0298	Ritalinic acid	Organic acid And Its derivatives	Organic acid And Its derivatives	218.119	219.126	[M-H]-	C13H17NO2	355700	365780	412370	439680	518940	462260	374460	462230	371070	347930	343780	387820	428940	315710	513840	402900	488960	382130	339290	442640	380670	-	HMDB0042008	86863	19395-41-6	83481	-	--
MADN0317	Stachyose	Carbohydrates and Its metabolites	Sugars	665.212	666.222	[M-H]-	C24H42O21	7234.5	36752	6008.4	33032	19737	310390	10796	7192.5	79587	4087.2	8066.8	1039600	229220	14703	42252	8076.1	15827	50701	66380	87035	71282	C01613	HMDB0003553	439531	470-55-3	17164	6951	ko00052,ko01100
MADN0318	3-Hydroxypicolinic acid	Heterocyclic compounds	Pteridines and derivatives	138.019	139.027	[M-H]-	C6H5NO3	411750	284670	571610	498150	237090	445570	243740	920630	321800	521000	362590	180690	143510	278750	474170	561180	616060	398830	462530	517480	505460	C18620	HMDB0013188	13401	874-24-8	64342	-	--
MADN0329	2-Aminobenzenesulfonic acid	Benzene and substituted derivatives	Benzene and substituted derivatives	172.007	173.19	[M-H]-	C6H7NO3S	46710	34147	21918	24853	51044	44905	58652	54505	110430	69088	46737	30579	69497	53513	119670	72139	98797	74090	58335	61264	53058	C06333	-	6926	88-21-1	-	-	--
MADN0330	SDMA	Organic acid And Its derivatives	Organic acid And Its derivatives	201.135	202.25	[M-H]-	C8H18N4O2	33810	35523	193090	37931	57092	43960	67231	25514	35803	64739	86820	44985	106470	52169	52569	74308	45221	50030	62744	73513	69170	-	HMDB0003334	169148	30344-00-4	25682	6891	--
MADN0333	Quinoline-4-carboxylic acid	Heterocyclic compounds	Pteridines and derivatives	172.008	173.048	[M-H]-	C10H7NO2	50060	39031	25799	30709	52024	36003	62818	54973	109930	85099	38477	23380	75859	48491	117580	72271	111190	57246	61270	70977	65161	C06414	-	10243	486-74-8	-	-	--
MADN0336	N-Acetyl-L-alanine	Amino acid and Its metabolomics	Amino acid derivatives	130.051	131.058	[M-H]-	C5H9NO3	220480	231450	995660	626260	1526800	622570	878400	1083700	1020000	452860	599600	470620	1224000	444910	1026100	463920	1124800	327300	667290	678230	776840	-	HMDB0000766	88064	97-69-8	40992	5733	--
MADN0351	Creatine phosphate	Nucleotide And Its metabolomics	Nucleotide and Its metabolomics	210.028	211.036	[M-H]-	C4H10N3O5P	143960	29597	25210	58273	39360	10083	62462	14336	14634	78787	235810	27983	16716	49683	41978	34717	9408.1	9438	58097	53173	47018	C02305	HMDB0001511	587	-	17287	6288	ko00330,ko01100
MADN0361	Isethionic acid	Organic acid And Its derivatives	Sulfonic acids	124.991	125.999	[M-H]-	C2H6O4S	950100	1192700	3632500	2631000	6924800	2661100	1904700	2445300	1131800	2304400	1805900	2138600	3212500	1141200	8653400	2304800	2621800	1686300	2789800	2694400	2690900	C05123	HMDB0003903	7866	1562-00-1	1157	6987	ko00430,ko01100
MADN0374	5-Hydroxy-2'-deoxyuridine	Nucleotide And Its metabolomics	Nucleotide and Its metabolomics	243.063	244.07	[M-H]-	C9H12N2O6	60716	53338	61202	15821	138440	139430	91667	136780	65719	119020	61148	120640	81794	66631	67532	96499	110500	160560	88513	65140	67538	-	-	96622	5168-36-5	-	-	--
MADN0375	2-Hydroxyadipic acid	Organic acid And Its derivatives	Organic acid And Its derivatives	161.046	162.053	[M-H]-	C6H10O5	47597	62783	52529	46002	39332	49312	67632	59817	54276	94859	41035	68398	49692	45805	29665	61420	54962	51117	64347	64795	63503	-	HMDB0000321	193530	18294-85-4	17023	5310	--
MADN0376	(R)-3-Hydroxybutanoic acid	Organic acid And Its derivatives	Organic acid And Its derivatives	103.04	104.047	[M-H]-	C4H8O3	106250	1042800	1281800	148750	1453300	79453	101590	739040	701650	506400	181160	1804300	2392700	182710	2471800	87009	116540	393550	852090	794960	849280	-	HMDB0000011	92135	625-72-9	17066	-	--
MADN0386	p-Hydroxymandelic acid	Organic acid And Its derivatives	Organic acid And Its derivatives	167.035	168.042	[M-H]-	C8H8O4	620120	798250	2070700	1538100	2520100	1259000	2653300	1604000	1280300	1441700	1465000	1353800	2082600	1477300	2220800	1193300	1778100	1141200	1101500	1293700	1238200	-	HMDB0000822	328	1198-84-1	16388	5785	--
MADN0398	Isovaleric acid	Organic acid And Its derivatives	Organic acid And Its derivatives	101.061	102.068	[M-H]-	C5H10O2	268470	269670	194150	306490	288120	243430	290290	235160	1064700	481980	233850	268240	255750	222460	319000	220310	328680	251920	320350	253390	310880	C08262	HMDB0000718	10430	503-74-2	28484	109	--
MADN0411	3-Amino-4-Hydroxybenzoic Acid	Benzene and substituted derivatives	Phenolic acids	152.035	153.043	[M-H]-	C7H7NO3	161300	383400	1266300	1508800	1686800	1129000	347760	967310	48341	268600	424200	698090	234210	235000	859400	608430	138350	508380	471100	583580	582370	C12115	-	65083	1571-72-8	-	-	ko01100
MADN0439	Ala-Glu	Amino acid and Its metabolomics	Small Peptide	217.081	218.21	[M-H]-	C8H14N2O5	9	47702	474460	574700	1515200	402630	408440	349970	152030	246060	290630	341470	554050	133030	457520	186040	438630	137400	339600	338030	406950	-	HMDB0028686	128841	13187-90-1	61565	-	--
MADN0443	Asp-Gly	Amino acid and Its metabolomics	Small Peptide	189.05	190.15	[M-H]-	C6H10N2O5	44382	37259	180610	127650	216570	51821	197530	65969	68239	83109	180340	76185	107300	44982	81364	56110	119840	47435	103830	110560	73903	-	-	151148	3790-51-0	-	-	--
MADN0445	Val-Lys	Amino acid and Its metabolomics	Small Peptide	244.166	245.32	[M-H]-	C11H23N3O3	6088.8	7157.8	166270	189810	673330	155190	178960	150880	8429.5	59979	40434	102980	124680	4714.3	122220	83404	130460	38245	146520	142900	136400	-	HMDB0029132	168058	22677-62-9	-	-	--
MADN0446	Leu-Tyr	Amino acid and Its metabolomics	Small Peptide	293.149	294.35	[M-H]-	C15H22N2O4	61056	174170	227710	371800	852430	317370	261520	463350	117000	231200	122630	307480	288730	80911	278640	213780	324470	259700	236930	279090	316180	-	-	70410	968-21-8	-	-	--
MADN0447	Val-Met	Amino acid and Its metabolomics	Small Peptide	247.112	248.34	[M-H]-	C10H20N2O3S	36200	91238	175930	120490	578940	348390	153970	170890	11128	111980	31970	45124	106850	3714.2	30223	119010	172770	86654	152260	155510	203010	-	-	292427	14486-09-0	-	-	--
MADN0451	Ile-Tyr	Amino acid and Its metabolomics	Small Peptide	293.15	294.35	[M-H]-	C15H22N2O4	42208	111290	174930	304350	541600	296590	165230	376790	86712	196610	93595	290270	227580	60477	236200	162650	283470	188160	178310	246100	278410	-	-	7408195	38579-21-4	-	-	--
MADN0457	Ile-Val	Amino acid and Its metabolomics	Small Peptide	229.155	230.3	[M-H]-	C11H22N2O3	40697	123150	88717	179070	1461800	147280	192140	117940	27205	59134	36358	44234	65804	12070	76133	102790	137690	64369	213460	201420	172200	-	-	449407	41017-96-3	-	-	--
MADN0461	Ile-Ala	Amino acid and Its metabolomics	Small Peptide	201.124	202.25	[M-H]-	C9H18N2O3	26840	39404	126810	289440	955740	118230	139390	100100	13477	64424	8076.5	35497	56514	5589.3	37088	73800	68421	48483	108790	147020	183520	-	-	7009577	24787-73-3	-	-	--
MADN0464	Met-Val	Amino acid and Its metabolomics	Small Peptide	247.112	248.12	[M-H]-	C10H20N2O3S	20400	10541	107660	51496	320820	345350	61383	140200	9419.2	81953	17221	12366	66803	8128.4	22883	68725	161650	43225	118890	114200	99952	-	-	7010520	14486-13-6	-	-	--
MADN0472	PE-NMe2(18:1(9Z)/18:1(9Z))	GP	PE	770.568	771.578	[M-H]-	C43H82NO8P	198800	541990	167440	564320	241670	148740	315610	90640	68174	117390	212700	108980	174190	51718	187230	256210	109500	138350	477640	423900	497450	-	HMDB0010564	9547022	96687-22-8	85680	-	--
MADN0498	P-sulfanilic acid	Amino acid and Its metabolomics	Amino acid derivatives	172.007	173.19	[M-H]-	C6H7NO3S	45750	26064	22862	27744	46678	42357	55740	50308	122790	70054	44912	27692	83608	57401	109340	76796	92636	73506	60220	65497	50950	-	-	8479	121-57-3	-	-	--
MADN0505	Sulfoacetic acid	Organic acid And Its derivatives	Organicacid and Its derivatives	138.97	140.12	[M-H]-	C2H4O5S	49864	34298	77683	61503	60965	81186	66114	86389	85830	84388	71091	35532	76743	91138	88327	75042	98694	64271	41165	62325	58384	-	-	31257	123-43-3	-	-	--
MADN0513	4-toluenesulfonic acid	Organic acid And Its derivatives	Organicacid and Its derivatives	171.012	172.2	[M-H]-	C7H7SO3H	688090	427030	285860	346910	716560	473350	693660	749020	1500800	876960	553860	337660	1105400	684060	1378100	999530	1471300	867110	797540	912500	754820	-	-	6101	104-15-4	-	-	--
MADN0524	3-Amino-5-hydroxybenzoic acid	Organic acid And Its derivatives	Organicacid and Its derivatives	152.035	153.043	[M-H]-	C7H7NO3	190900	354660	1231600	1626200	1800200	1083900	380880	943290	65326	291390	383770	676080	254200	256980	944940	673740	140220	559760	436860	663870	644990	C12107	-	127115	76045-71-1	-	-	--
MADN0529	(3S,4S,5R)-1,3,4,5,6-Pentahydroxyhexan-2-one	Carbohydrates and Its metabolites	Carboxylic acids and derivatives	179.055	180.063	[M-H]-	C6H12O6	692090	8392200	9483200	18308000	35351000	21167000	5184500	23312000	3711600	11722000	3660500	21795000	12192000	2655400	23058000	9244100	19175000	9640000	21263000	14414000	14495000	-	HMDB0003418	92092	87-81-0	49092	-	--
MADN0551	3,5-Dihydroxy-4-methoxybenzoic acid	Organic acid And Its derivatives	Organicacid and Its derivatives	183.029	184.037	[M-H]-	C8H8O5	395050	551290	1017300	675370	869550	559530	441870	456100	494260	438860	686450	621590	922590	652870	942340	577680	431380	361200	817730	591090	436010	-	HMDB0013198	78016	-	297061	-	--
MADN0552	Inositol 1-phosphate	Alcohol and amines	Alcohols	259.021	260.03	[M-H]-	C6H13O9P	1214600	342760	6565900	6011100	24677000	17531000	15260000	5780800	4039600	4166100	3753700	4519900	9181200	1435100	11377000	4518500	13328000	2086800	4470800	5873700	5526600	-	HMDB00213	107737	573-35-3	18169	5223	--
MADN0562	3-bromopyruvate	Organic acid And Its derivatives	Organicacid and Its derivatives	164.918	165.927	[M-H]-	C3H3BrO3	22955	5534.4	19671	40631	18175	15845	16450	19152	29443	32070	18652	30866	93095	57664	12851	26388	23440	26464	24069	31579	22915	-	-	70684	1113-59-3	-	-	--
MADN0573	Adenosine 2'-Phosphate	Nucleotide And Its metabolomics	Nucleotide and Its metabolomics	346.056	347.22	[M-H]-	C10H14N5O7P	340900	36222	936400	1438200	1579600	1555600	1987800	1008200	258580	1221200	1587900	2862500	1733200	285860	677950	1111100	3559100	855260	1135800	1181900	1264800	C00946	HMDB0011617	94136	130-49-4	28223	-	--
MADN0574	α-Hydroxyglutaric Acid (sodium salt)	Organic acid And Its derivatives	Organicacid and Its derivatives	147.03	148.11	[M-H]-	C5H8O5	7186.2	7196	96910	51782	245690	47106	76221	64463	23529	34463	37339	35436	62368	13277	83999	31646	67089	17347	26289	52585	44966	-	-	218623	40951-21-1	-	-	--
MADN0580	AG-183	Benzene and substituted derivatives	Benzene and substituted derivatives	267.052	268.23	[M-H]-	C13H8N4O3	479000	801200	2279900	487010	643980	335810	294190	494370	1365600	425590	223710	318750	2190700	342430	238390	367720	382530	318410	639720	645180	640680	-	-	5328807	122520-90-5	-	-	--
MADN0583	N-glutarylglycine	Amino acid and Its metabolomics	Amino acid derivatives	188.056	189.17	[M-H]-	C7H11NO5	17228	20112	186300	110320	241380	70883	258900	93220	51507	86976	119510	99080	162700	34827	140160	59926	110140	30535	71637	95757	87304	-	HMDB0000590	23592950	17686-38-3	-	5569	--
MADN0597	Aspartyl valine	Amino acid and Its metabolomics	Small Peptide	231.098	232.106	[M-H]-	C9H16N2O5	9	21360	18278	28974	459190	238760	151940	252210	9	22888	7361.9	24873	11795	9	9	12204	55456	115410	54361	69668	68343	-	-	7009616	13433-04-0	-	-	--
MADN0598	Leu-Gly	Amino acid and Its metabolomics	Small Peptide	187.109	188.117	[M-H]-	C8H16N2O3	1025200	1357200	1440800	1952400	1953700	1797600	1317600	1896900	1261500	1436700	1192800	1852700	1494500	1193600	1882500	1474300	1672100	1508200	1537900	1523900	1734100	-	-	97364	686-50-0	-	-	--
MADN0608	2-Hydroxybutyric acid	Organic acid And Its derivatives	Organicacid and Its derivatives	103.039	104.1	[M-H]-	C4H8O3	38731	257850	386060	867250	1376600	287330	120530	580870	250030	199180	136290	377130	482700	234720	1026400	256980	393520	245030	424840	411900	426030	-	-	11266	600-15-7	-	-	--
MADN0609	L-Cysteic acid	Organic acid And Its derivatives	Organicacid and Its derivatives	167.996	169.16	[M-H]-	C3H7NO5S	85010	55182	462590	313470	403360	443960	352380	357560	190750	286920	247090	202190	477400	90465	616990	289920	837020	190830	230830	301290	272490	-	-	72886	498-40-8	-	-	--
MADN0610	D-Gulonic acid γ-lactone	Carbohydrates and Its metabolites	Carboxylic acids and derivatives	177.04	178.14	[M-H]-	C6H10O6	589450	1523800	1116600	891480	1664400	1676900	334550	1172000	197890	190010	866800	2039900	773250	421440	1241400	1031200	3418100	678430	714970	972870	1530900	-	-	165105	-	-	-	--
MADN0618	2-Methyllactic acid	Organic acid And Its derivatives	Organicacid and Its derivatives	103.039	104.1	[M-H]-	C4H8O3	50791	275310	413370	888570	1445500	245580	131970	597610	246950	205320	193100	391330	464720	273230	1091300	216180	385340	183510	384300	413910	418230	-	-	11671	594-61-6	-	-	--
MADN0624	Cytidine-5-Monophosphate	Nucleotide And Its metabolomics	Nucleotide and Its metabolomics	322.045	323.2	[M-H]-	C9H14N3O8P	87707	26336	403820	1152900	722280	239280	2103600	232200	96135	705770	467790	620400	650840	162690	190940	387950	1043000	136730	389530	454050	498640	C00055	HMDB0000095	6131	63-37-6	17361	5143	ko00240,ko01100
MADN0627	Guanosine-5'-monophosphate(5'-GMP)	Nucleotide And Its metabolomics	Nucleotide and Its metabolomics	362.051	363.22	[M-H]-	C10H14N5O8P	30761	9	205690	318580	436520	82895	707130	61040	9	207540	89060	375330	236210	9	53197	131960	602180	29197	74862	138330	106990	-	HMDB0001397	135398631	85-32-5	17345	6216	--
MADN0635	Met-Asp	Amino acid and Its metabolomics	Small Peptide	263.07	264.3	[M-H]-	C9H16N2O5S	97072	72160	238140	193630	91482	272960	63284	145510	50488	67698	224140	94297	117890	20715	130310	156420	158270	66125	128190	124360	156120	-	-	7009610	14595-65-4	-	-	--
MADN0636	γ-Glu-Gln	Amino acid and Its metabolomics	Small Peptide	274.104	275.26	[M-H]-	C10H17N3O6	17935	13543	122030	132050	1228000	180650	369400	186140	89418	137660	59324	135220	206110	18004	297330	44246	345600	36717	156990	197410	183970	C05283	HMDB0011738	150914	10148-81-9	73707	-	--
MADN0638	Asn-Glu	Amino acid and Its metabolomics	Small Peptide	260.089	261.23	[M-H]-	C9H15N3O6	8610.2	4302.9	25602	63023	271360	141880	147920	156440	26487	45188	36510	50426	69748	11782	57586	11478	89870	23855	43829	63653	59614	-	HMDB0028730	7019991	20917-58-2	73824	-	--
MADN0654	Asn-Lys	Amino acid and Its metabolomics	Small Peptide	259.14	260.29	[M-H]-	C10H20N4O4	9931.5	11078	95959	67598	155520	103090	277700	366440	200280	137910	54990	66373	140780	28441	166930	76250	119920	75827	79850	102260	161790	-	-	16122521	22677-58-3	-	-	--
MADP0005	L-Alanine	Amino acid and Its metabolomics	Amino acids	90.055	89.0477	[M+H]+	C3H7NO2	5065200	7373600	34631000	17007000	32391000	14620000	34560000	13673000	12390000	18541000	16717000	12212000	28456000	9649900	25007000	15953000	15127000	12567000	13824000	16454000	16858000	C00041	HMDB0000161	5950	56-41-7	16977	-	ko00250,ko00270,ko00430,ko00450,ko00970,ko01100,ko01200,ko01230,ko02010,ko04122,ko04974,ko04978,ko05230
MADP0006	L-Aspartic Acid	Amino acid and Its metabolomics	Amino acids	134.045	133.038	[M+H]+	C4H7NO4	1783400	1580900	30523000	19642000	37379000	13829000	27086000	14156000	5549800	14381000	11347000	11540000	22515000	4716100	27493000	8162700	20445000	5122600	13137000	14968000	13192000	C00049	HMDB0000191	5960	56-84-8	17053	5206	ko00220,ko00250,ko00260,ko00270,ko00340,ko00410,ko00760,ko00770,ko00970,ko01100,ko01200,ko01210,ko01230,ko01240,ko02010,ko04080,ko04974,ko05230
MADP0007	L-Citrulline	Amino acid and Its metabolomics	Amino acids	176.103	175.096	[M+H]+	C6H13N3O3	872820	1026900	4082100	12223000	7781800	1858400	7619400	3131500	1144000	2067100	3502400	1610700	5121000	425140	4541100	3221600	2197900	444060	2748300	3026600	2826400	C00327	HMDB0000904	9750	372-75-8	16349	16	ko00220,ko01100,ko01230
MADP0010	L-Methionine	Amino acid and Its metabolomics	Amino acids	150.058	149.051	[M+H]+	C5H11NO2S	341390	660660	8118400	2749400	13285000	3997300	10075000	5182700	3389200	3211100	2997200	3146300	9054600	1679500	8809900	1944200	6071900	2015100	2826600	3198900	3332500	C00073	HMDB0000696	6137	63-68-3	16643	5664	ko00270,ko00970,ko01100,ko01210,ko01230,ko01240,ko01523,ko04974,ko04978,ko05230
MADP0011	L-Phenylalanine	Amino acid and Its metabolomics	Amino acids	166.086	165.079	[M+H]+	C9H11NO2	181000000	220140000	579170000	407940000	734620000	450050000	712500000	512190000	364740000	430090000	444640000	405450000	605390000	324290000	662510000	318350000	553350000	359690000	420040000	454560000	420690000	C00079	HMDB0000159	6140	63-91-2	17295	28	ko00360,ko00400,ko00970,ko01100,ko01210,ko01230,ko02010,ko04974,ko04978,ko05230
MADP0012	L-Proline	Amino acid and Its metabolomics	Amino acids	116.071	115.063	[M+H]+	C5H9NO	106870000	96166000	451420000	224380000	435100000	202730000	426880000	217670000	182310000	232200000	285020000	217100000	405980000	175300000	350510000	218290000	280040000	188910000	245680000	306580000	255110000	C00148	HMDB0000162	145742	147-85-3	17203	29	ko00330,ko00970,ko01100,ko01230,ko02010,ko04974,ko04978,ko05230
MADP0013	L-Serine	Amino acid and Its metabolomics	Amino acids	106.05	105.043	[M+H]+	C3H7NO3	1779600	2087800	21827000	9077700	30778000	7874700	22660000	8407800	4886300	6018800	9641400	8050800	17101000	3371500	17698000	4963900	12259000	4046500	8891200	8412700	7864700	C00065	HMDB0000187	5951	56-45-1	17115	5203	ko00260,ko00270,ko00564,ko00600,ko00630,ko00920,ko00970,ko01100,ko01200,ko01230,ko01240,ko02010,ko04071,ko04974,ko04978,ko05230
MADP0014	L-Valine	Amino acid and Its metabolomics	Amino acids	118.086	117.079	[M+H]+	C5H11NO2	44892000	51443000	246350000	143820000	286070000	122520000	293340000	146470000	89763000	121160000	136750000	130380000	238310000	83307000	210650000	102450000	164100000	103750000	123490000	138510000	138050000	C00183	HMDB0000883	6287	72-18-4	16414	5842	ko00280,ko00290,ko00770,ko00970,ko01100,ko01210,ko01230,ko01240,ko02010,ko04974,ko04978,ko05230
MADP0021	Betaine	Others	Others	118.1	117.079	[M+H]+	C5H11NO2	11220000	15481000	34527000	28381000	49622000	31542000	24499000	28713000	8550400	21119000	12782000	23972000	21764000	6849600	28527000	20954000	41705000	10286000	20966000	21446000	19132000	C00719	HMDB00043	247	107-43-7	17750	287	ko00260,ko01100,ko02010
MADP0023	L-Asparagine Anhydrous	Amino acid and Its metabolomics	Amino acids	133.061	132.053	[M+H]+	C4H8N2O3	1030200	802510	9808000	4649700	13630000	4708900	10685000	4323000	2550700	2708100	5021800	3580500	8234300	1848500	7792200	1846600	7326400	1598500	3972400	3781300	3628300	C00152	HMDB0000168	6267	70-47-3	17196	14	ko00250,ko00970,ko01100,ko01230,ko04974,ko04978,ko05230
MADP0025	L-Glutamine	Amino acid and Its metabolomics	Amino acids	147.076	146.069	[M+H]+	C5H10N2O3	3585900	5383300	24134000	21881000	75949000	19805000	23971000	20627000	9193200	9801800	14520000	26699000	22334000	5031700	28215000	8349200	21812000	6254500	15961000	15532000	15568000	C00064	HMDB0000641	5961	56-85-9	18050	5614	ko00220,ko00230,ko00240,ko00250,ko00471,ko00630,ko00750,ko00910,ko00970,ko01100,ko01230,ko01240,ko02010,ko04724,ko04727,ko04964,ko04974,ko04978,ko05230
MADP0030	N,N-Dimethylglycine	Amino acid and Its metabolomics	Amino acid derivatives	104.071	103.063	[M+H]+	C4H9NO2	16866000	28888000	31225000	32580000	44940000	23126000	23350000	24629000	18281000	25373000	21247000	27580000	26435000	17623000	46949000	24521000	25626000	21410000	28554000	28098000	28476000	C01026	HMDB0000092	673	1118-68-9	17724	277	ko00260,ko01100
MADP0034	N-Acetylmannosamine	Carbohydrates and Its metabolites	Sugars	222.09	221.09	[M+H]+	C8H15NO6	254750	3631400	1790500	1229400	6956700	2403800	1148800	1449000	91611	1414400	306860	767190	676830	106410	753090	849870	1556700	1323300	1344300	1480700	1273100	C00645	HMDB0001129	11096158	3615-17-6	63154	6024	ko00520,ko01100
MADP0035	N-Acetylputrescine	Organic acid And Its derivatives	Organic acid And Its derivatives	131.118	130.111	[M+H]+	C6H14N2O	38945	887370	224290	1342800	1181500	788740	125030	585510	45532	317000	184770	397770	106690	38514	145950	509340	226230	110690	351480	394010	368070	C02714	HMDB0002064	122356	18233-70-0	17768	3252	ko00330,ko01100
MADP0036	Gly-Leu	Amino acid and Its metabolomics	Amino acid derivatives	189.123	188.116	[M+H]+	C8H16N2O3	340890	316730	321500	221880	299920	515750	974860	416070	584380	393890	338810	515070	968980	211980	77088	190810	656410	471400	641450	590830	578180	C02155	HMDB0000759	92843	869-19-2	73514	5727	--
MADP0042	S-Sulfo-L-Cysteine	Amino acid and Its metabolomics	Amino acid derivatives	201.984	200.977	[M+H]+	C3H7NO5S2	2176500	992810	845970	650130	529520	506710	2497600	852140	883310	1009200	1378100	807460	946270	1010400	680470	1070200	618820	1160700	1067100	869720	830740	C05824	HMDB0000731	115015	1637-71-4	27891	-	ko00270,ko01100,ko01230
MADP0045	Urea	Alcohol and amines	Amines	61.0396	60.0324	[M+H]+	CH4N2O	5253600	7969500	11269000	14922000	23607000	10633000	1217000	11409000	6860100	6846200	9182600	14743000	11309000	7444100	22291000	8027200	4029200	7471000	10710000	9605800	9525600	C00086	HMDB0000294	1176	57-13-6	16199	6	ko00220,ko00230,ko00240,ko00330,ko00780,ko01100,ko02010,ko05120
MADP0056	2-Hydroxy-6-Aminopurine	Nucleotide And Its metabolomics	Nucleotide and Its metabolomics	152.056	151.049	[M+H]+	C5H5N5O	34593	41615	634670	218310	986480	243520	705300	388590	222180	244800	238820	182730	684180	139490	652000	130030	512520	158650	201590	274770	285080	-	HMDB0000403	76900	3373-53-3	62462	5392	--
MADP0059	5-Methylcytosine	Nucleotide And Its metabolomics	Nucleotide and Its metabolomics	126.066	125.059	[M+H]+	C5H7N3O	22681	32587	121380	605050	79011	75849	44038	85665	20924	143780	83090	161690	179850	123020	159360	183350	33362	113400	106600	93046	121850	C02376	HMDB0002894	65040	554-01-8	27551	3247	ko00240,ko01100
MADP0060	5-Methyluridine	Nucleotide And Its metabolomics	Nucleotide and Its metabolomics	259.092	258.085	[M+H]+	C10H14N2O6	262590	262710	648120	163740	2510300	723820	1059200	892340	250640	824980	272110	2325400	366620	390990	489980	913470	1016200	494310	650600	624270	606120	-	HMDB0000884	445408	1463-10-1	45996	5843	--
MADP0063	Adenosine	Nucleotide And Its metabolomics	Nucleotide and Its metabolomics	268.104	267.097	[M+H]+	C10H13N5O4	48511000	28019000	40136000	38106000	94269000	55577000	36547000	71272000	212320000	36127000	51842000	61046000	160270000	97595000	42975000	82551000	100360000	65933000	92815000	107580000	104820000	C00212	HMDB0000050	60961	58-61-7	16335	86	ko00230,ko01100,ko02010,ko04022,ko04024,ko04071,ko04080,ko04270,ko04923,ko04924,ko05012,ko05032,ko05034
MADP0065	Cytidine	Nucleotide And Its metabolomics	Nucleotide and Its metabolomics	244.093	243.086	[M+H]+	C9H13N3O5	369780	655700	776660	715880	1529400	890910	1459000	446690	96594	1075600	672310	853920	779670	233850	223360	719870	2047100	242120	929450	1033100	981580	C00475	HMDB0000089	6175	65-46-3	17562	3376	ko00240,ko01100,ko02010
MADP0068	Deoxyguanosine	Nucleotide And Its metabolomics	Nucleotide and Its metabolomics	268.104	267.097	[M+H]+	C10H13N5O4	91220	34420	294950	143970	1376100	411960	360550	728980	124710	226400	142500	105210	295790	95565	255790	176950	405950	62126	235490	239700	274990	C00330	HMDB0000085	187790	961-07-9	17172	3395	ko00230,ko01100,ko02010
MADP0069	Guanosine	Nucleotide And Its metabolomics	Nucleotide and Its metabolomics	284.099	283.092	[M+H]+	C10H13N5O5	5138400	1558300	3838200	4511200	50996000	12276000	42308000	11082000	12968000	40018000	5144100	73306000	18893000	3811500	3267900	9700800	34519000	10396000	15303000	18621000	16631000	C00387	HMDB0000133	6802	118-00-3	16750	87	ko00230,ko01100,ko02010
MADP0071	Inosine	Nucleotide And Its metabolomics	Nucleotide and Its metabolomics	269.088	268.081	[M+H]+	C10H12N4O5	84985000	40443000	67498000	70971000	470830000	308280000	202690000	357900000	307060000	240870000	78637000	323070000	128870000	63649000	96822000	123520000	287370000	193600000	167620000	194310000	193140000	C00294	HMDB0000195	135398641	58-63-9	17596	84	ko00230,ko01100,ko02010
MADP0075	Uracil	Nucleotide And Its metabolomics	Nucleotide and Its metabolomics	113.034	112.027	[M+H]+	C4H4N2O2	730630	1005600	1945700	1621700	2950000	772790	1692600	1422200	9	878200	1098400	2490500	1256600	485570	821720	700240	2022700	340140	1023800	1329300	1009900	C00106	HMDB0000300	1174	66-22-8	17568	258	ko00240,ko00410,ko00770,ko01100
MADP0076	Uridine	Nucleotide And Its metabolomics	Nucleotide and Its metabolomics	245.077	244.07	[M+H]+	C9H12N2O6	47069000	32783000	43008000	9381300	72416000	112540000	83653000	100430000	66982000	116290000	41176000	93617000	45600000	66067000	57083000	84391000	84888000	136270000	65359000	63988000	79379000	C00299	HMDB0000296	6029	58-96-8	16704	90	ko00240,ko01100,ko02010
MADP0078	L-Carnitine	FA	CAR	162	161.105	[M+H]+	C7H15NO3	3137000	16296000	23221000	28829000	41261000	22012000	12363000	15928000	7664200	19196000	5587000	12482000	13009000	6279300	20189000	9843600	29273000	9905800	18490000	19494000	18097000	C00318	HMDB0000062	2724480	541-15-1	16347	52	ko04714,ko04976,ko05415
MADP0080	Tryptamine	Tryptamines,Cholines,Pigments	Tryptamines	161.107	160.1	[M+H]+	C10H12N2	927070	3221400	677810	8716300	3447900	4899300	1869800	4970000	115510	5736400	1333000	560820	237030	233990	1001900	1940900	2361200	1277000	2531600	2958000	2673500	C00398	HMDB0000303	1150	61-54-1	16765	-	ko00380,ko01100,ko04080
MADP0081	N-Acetyl-D-Glucosamine	Carbohydrates and Its metabolites	Sugar derivatives	222.097	221.09	[M+H]+	C8H15NO6	157730	3388300	1496200	1107300	5708600	2327200	977730	1266300	100330	1285100	296670	569280	844000	109030	605640	773960	1383000	1209700	1214400	1307100	1220900	C00140	HMDB0000215	439174	7512-17-6	506227	3356	ko00520,ko01100,ko02010
MADP0082	Nicotinamide-N-Oxide	CoEnzyme and vitamins	CoEnzyme and vitamins	139.05	138.043	[M+H]+	C6H6N2O2	3435400	3249500	7047900	6211500	8101600	6737700	6250800	5916100	4168000	5136800	4955600	5388200	5999300	3486200	6707400	4914700	8043300	4839800	4964600	5276400	4754600	-	HMDB0002730	72661	1986-81-8	-	1503	--
MADP0089	4-Acetamidobutyric Acid	Organic acid And Its derivatives	Organic acid And Its derivatives	146.081	145.074	[M+H]+	C6H11NO3	464720	321350	252320	487200	209570	326930	219190	291320	398020	353400	350520	365430	298260	390600	237700	352840	291710	330870	298380	343140	267710	C02946	HMDB0003681	18189	3025-96-5	17645	-	ko00330,ko01100
MADP0090	4-Guanidinobutyric Acid	Organic acid And Its derivatives	Organic acid And Its derivatives	146.092	145.085	[M+H]+	C5H11N3O2	221150	242700	249990	289460	112340	179920	288410	205280	333490	370580	227710	142190	262060	309810	142060	376620	207880	276770	182900	260170	170660	C01035	HMDB0003464	500	463-00-3	15728	6938	ko00330,ko01100
MADP0093	Creatinine	Organic acid And Its derivatives	Organic acid And Its derivatives	114.066	113.059	[M+H]+	C4H7N3O	25761000	43702000	65143000	80417000	171190000	58396000	23101000	72901000	37739000	47430000	52658000	75842000	82212000	37454000	174580000	19220000	45346000	54615000	55553000	58970000	57386000	C00791	HMDB0000562	588	60-27-5	16737	8	ko00330,ko01100
MADP0095	Kynurenine	Amino acid and Its metabolomics	Amino acid derivatives	209.1	208.085	[M+H]+	C10H12N2O3	9	242030	295250	2749300	3383800	1643700	816010	1137800	9	869500	149470	181730	154700	9	562200	279580	783400	167090	390200	547740	552320	C00328	HMDB0000684	846	343-65-7	16946	72	ko00380,ko01100,ko01240,ko05143
MADP0096	Kynurenic Acid	Amino acid and Its metabolomics	Amino acid derivatives	190.04	189.043	[M+H]+	C10H7NO3	179910	476790	71627	785750	596020	327090	165620	272860	177140	335010	170290	134980	159830	181090	281070	246420	128620	98074	245570	365110	329110	C01717	HMDB0000715	3845	492-27-3	18344	5683	ko00380,ko01100
MADP0104	γ-Aminobutyric Acid	Amino acid and Its metabolomics	Amino acid derivatives	104.071	103.063	[M+H]+	C4H9NO2	1743300	3359400	1868200	1223800	2275400	3457600	2059600	2851300	1230900	4207600	929250	3329600	2164400	1391200	1242600	2958800	1887400	3164700	2298500	3338200	2544300	C00334	HMDB0000112	119	-	16865	-	ko00250,ko00330,ko00410,ko00650,ko00760,ko01100,ko04024,ko04080,ko04721,ko04723,ko04727,ko04742,ko04915,ko04929,ko05032,ko05033
MADP0106	2'-Deoxyadenosine	Nucleotide And Its metabolomics	Nucleotide and Its metabolomics	252.109	251.102	[M+H]+	C10H13N5O3	173210	253120	953870	273350	248350	207490	196660	104750	125700	144030	435320	393520	586330	186700	343100	183200	364220	116910	413430	478720	498370	C00559	HMDB0000101	9549172	958-09-8	17256	3382	ko00230,ko01100,ko02010
MADP0107	7-Methylguanine	Nucleotide And Its metabolomics	Nucleotide and Its metabolomics	166.072	165.065	[M+H]+	C6H7N5O	25641	33969	70924	216930	88779	62162	42843	60212	11672	94548	35136	97629	60935	57838	61040	45563	25197	58542	35505	61696	78197	C02242	HMDB0000897	135398679	578-76-7	28664	-	--
MADP0108	Isoxanthopterin	Pteridines and derivatives	Pteridines and derivatives	180.04	179.044	[M+H]+	C6H5N5O2	151390	114390	144050	141080	104150	125270	131970	120100	150100	163870	131560	180770	129660	136880	121910	147290	129830	139750	142890	112480	114240	C03975	HMDB0000704	10729	529-69-1	16713	5672	--
MADP0110	L-Pipecolic acid	Heterocyclic compounds	Heterocyclic compounds	130.086	129.079	[M+H]+	C6H11NO2	280890	345660	794790	1335700	2177600	526790	880430	702030	422900	1314500	973000	746930	590990	412340	1170100	470450	1480800	421220	829270	757110	818830	C00408	HMDB0000716	736316	1723-00-8	30913	5684	ko00310,ko01100
MADP0111	Deoxycytidine	Nucleotide And Its metabolomics	Nucleotide and Its metabolomics	228.098	227.091	[M+H]+	C9H13N3O4	28576	63598	93810	33567	52574	69767	53710	94000	21009	58665	47707	18080	34191	22898	51490	32402	164030	10611	65213	63097	83130	C00881	HMDB0000014	13711	951-77-9	15698	3367	ko00240,ko01100,ko02010
MADP0119	Methylcysteine	Amino acid and Its metabolomics	Amino acids	136.2	135.035	[M+H]+	C4H9NO2S	12886	349010	401340	72938	276750	620390	150400	1546600	1049400	522940	50727	24484	287770	29041	36395	1555900	157570	363290	383440	333480	387140	-	HMDB0002108	24417	1187-84-4	45658	6490	--
MADP0123	N-Nitrosodiethylamine	Alcohol and amines	Polyamines	103.2	102.079	[M+H]+	C4H10N2O	22049	12965	17661	28930	22530	36032	28479	29072	31679	27770	26686	21440	17468	26517	19804	24418	35281	34468	9182.1	11156	14893	C14422	-	5921	55-18-5	-	-	--
MADP0125	3-(Methylthio)-1-propanol	Alcohol and amines	Alcohols	107.05	106.045	[M+H]+	C4H10OS	171680	212890	895300	491920	1545900	677910	1150700	650950	477730	527910	460590	421550	753100	283100	1074500	379740	711660	402200	538320	562220	625680	-	HMDB0031716	10448	505-10-2	49019	-	--
MADP0130	Nα-Acetyl-L-glutamine	Amino acid and Its metabolomics	Amino acid derivatives	189.087	188.08	[M+H]+	C7H12N2O4	347320	390740	359380	204500	475250	655530	1217800	553790	578880	522240	436320	604420	1221400	201220	146530	312800	740160	536790	784660	659820	829830	-	HMDB0006029	25561	2490-97-3	21553	-	--
MADP0132	tryptophan betaine	Organic acid And Its derivatives	Organic acid And Its derivatives	247.144	246.137	[M+H]+	C14H18N2O2	770590	3255300	8525600	16549000	7906600	3449300	6052900	3271400	5324200	1124400	1253600	2883000	6843600	1468100	4327400	2009200	4183400	1124100	4111300	3825000	4457500	C09213	HMDB0061115	442106	487-58-1	5832	-	--
MADP0133	6-O-Methylguanine	Nucleotide And Its metabolomics	Nucleotide and Its metabolomics	166.072	165.065	[M+H]+	C6H7N5O	157300	132390	103820	157520	108840	133340	156510	139690	189990	129470	153970	103180	133690	277720	181730	167690	170940	95763	127290	99387	122770	-	-	65275	20535-83-5	-	-	--
MADP0135	L-Threonine	Amino acid and Its metabolomics	Amino acids	120.066	119.058	[M+H]+	C4H9NO3	627310	909980	12958000	4518600	11986000	3606900	13333000	4214800	2627100	4197400	4112100	4032400	10759000	1843000	8554700	2992200	5170900	2863100	3863800	4552900	4021500	-	-	6288	72-19-5	-	-	--
MADP0138	N-Acetyl-L-Leucine	Amino acid and Its metabolomics	Amino acid derivatives	174.113	173.105	[M+H]+	C8H15NO3	984470	579150	1285700	942860	817930	671850	1943500	892110	1190400	850800	1422000	1513700	1631900	973990	1262800	1092100	1101700	1038100	1602900	1475100	2036500	C02710	-	70912	1188-21-2	-	-	--
MADP0142	Adenosine 5'-Monophosphate(AMP)	Nucleotide And Its metabolomics	Nucleotide and Its metabolomics	348.07	347.063	[M+H]+	C10H14N5O7P	1576400	192280	5223500	7530300	12326000	5125400	10062000	6591500	912560	12753000	5877900	8266200	9711100	1019500	3590700	5307200	14650000	2508900	6777500	7475100	7458100	C00020	HMDB0000045	6083	61-19-8	16027	5111	ko00230,ko01100,ko01240,ko01523,ko04022,ko04024,ko04068,ko04150,ko04151,ko04152,ko04211,ko04740,ko04742,ko04923,ko04924,ko04925,ko04927,ko04928,ko04934,ko05012,ko05022,ko05032
MADP0149	N6-Succinyl Adenosine	Nucleotide And Its metabolomics	Nucleotide and Its metabolomics	384.115	383.108	[M+H]+	C14H17N5O8	3366.5	12145	405750	421340	2436400	457040	141730	189060	12065	87086	13605	120810	94085	8328.3	140650	38050	279700	20673	70121	112330	122840	-	-	20849086	4542-23-8	-	-	--
MADP0150	N-Acetylthreonine	Amino acid and Its metabolomics	Amino acid derivatives	162.076	161.069	[M+H]+	C6H11NO4	36020	45824	175820	263140	612440	142830	211320	174410	44257	115840	43052	115450	131560	39610	138700	81379	301870	74790	134340	137830	151940	-	-	152204	17093-74-2	-	-	--
MADP0156	Oxidopamine	Alcohol and amines	Polyamines	170.081	169.074	[M+H]+	C8H11NO3	1937900	2166900	6302400	1789400	7066800	3290900	8441700	4790200	2990600	3600300	5942500	4479800	5294500	3462700	7010500	3411700	5954600	3569500	4818200	4845700	5273300	-	-	4624	1199-18-4	-	-	--
MADP0162	Leu-Ala	Amino acid and Its metabolomics	Small Peptide	203.139	202.132	[M+H]+	C9H18N2O3	195580	196230	917390	1843900	10202000	989510	1165200	1012500	104060	429270	198420	361290	395840	57666	222720	586520	621400	301180	998720	1212200	1493400	-	-	81721	7298-84-2	-	-	--
MADP0167	N,N-Dimethylarginine	Amino acid and Its metabolomics	Amino acid derivatives	203.15	202.142	[M+H]+	C8H18N4O2	59535000	50521000	467690000	74078000	184930000	144350000	208600000	66458000	36452000	121000000	165640000	96511000	204690000	61968000	121750000	113760000	182330000	62500000	125190000	133060000	140840000	C03626	-	123831	30315-93-6	-	-	--
MADP0173	L-Ornithine	Amino acid and Its metabolomics	Amino acids	133.097	132.089	[M+H]+	C5H12N2O2	1844600	3130200	25604000	11474000	7326800	3175200	5573500	4359300	2519000	4566300	2976300	3692200	6702500	3918400	4999700	2855300	2976000	3305200	4925200	5825100	5911100	C00077	HMDB0000214	6262	3184-13-2	15729	27	ko00220,ko00330,ko00472,ko00480,ko01100,ko01210,ko01230,ko02010
MADP0175	L-Norvaline	Amino acid and Its metabolomics	Amino acids	118.086	117.079	[M+H]+	C5H11NO2	3808900	5233100	28124000	15092000	36590000	12675000	36849000	15843000	9039300	13094000	12159000	12587000	28928000	7963900	26018000	10854000	17957000	11073000	14233000	15647000	14683000	-	-	65098	6600-40-4	-	-	--
MADP0185	N-(Phosphonomethyl)glycine	Amino acid and Its metabolomics	Amino acid and Its metabolomics	230.043	169.014	[M+H]+	C3H8NO5P	70427	162750	117560	323740	171830	292610	93004	308890	329090	371130	90448	232670	131870	162990	163490	151700	125770	121810	161580	194400	208860	C01705	-	3496	-	-	-	--
MADP0188	Cytidine 5'-monophosphate-N-acetylneuraminic acid（CMP-NANA）	Nucleotide And Its metabolomics	Nucleotide and Its metabolomics	615.154	614.147	[M+H]+	C20H31N4O16P	9	9	80425	48722	240550	94253	34838	58805	8919	56646	9	93533	56200	9	76806	17156	154930	9	22808	25979	21115	C00128	HMDB0001176	18292	3063-71-6	16556	6057	ko00520,ko01100
MADP0190	Cytidine 5'-Diphosphocholine	Nucleotide And Its metabolomics	Nucleotide and Its metabolomics	489.112	488.107	[M+H]+	C14H26N4O11P2	9	265350	382850	4262700	26799000	6614600	2069700	2608900	36239	737010	27888	551860	11847	20182	141940	69107	12245000	49524	1036200	1816800	1329700	C00307	HMDB0001413	13804	987-78-0	16436	6229	ko00564,ko01100,ko05231
MADP0194	N'-Methyl-2-pyridone-5-carboxamide	Heterocyclic compounds	Pteridines and derivatives	153.064	152.059	[M+H]+	C7H8N2O2	288020	652210	662800	1334200	1746800	1125200	174570	1331600	513750	663260	710810	1005600	1299500	690620	1677500	910850	491270	866950	823120	888900	718990	C05842	HMDB0004193	69698	701-44-0	27410	7025	ko00760,ko01100
MADP0195	Securinine	Amino acid and Its metabolomics	Amino acid and Its metabolomics	240.101	217.11	[M+H]+	C13H15NO2	273430	655060	1404400	1703400	599350	1352800	383460	1035600	434280	848290	722300	956280	1131100	296540	353100	585030	811380	690180	704390	887650	668300	C10614	-	442872	5610-40-2	-	-	--
MADP0198	4-Propylphenol	Benzene and substituted derivatives	Benzene and substituted derivatives	178.122	136.089	[M+H]+	C9H12O	5585800	6730100	5630500	4980000	5001800	5192200	5198800	5680600	6434200	6456200	5448100	5367300	4541700	6354600	4876800	5549400	5955500	5607100	4228400	6166500	5900900	C14311	HMDB0032625	12580	645-56-7	-	-	--
MADP0202	Indole-3-acetonitrile	Heterocyclic compounds	Heterocyclic compounds	174.102	156.069	[M+H]+	C10H8N2	3077900	3703900	11296000	2547200	10901000	5498500	13785000	7828600	5137200	6060300	9620800	8471800	10725000	5264300	12097000	4778100	8713700	6180000	8883000	7764300	8201200	C02938	HMDB0006524	351795	771-51-7	17566	-	ko00380,ko01100
MADP0203	L- -Glutamyl-L-glutamic acid	Amino acid and Its metabolomics	Amino acid and Its metabolomics	277.103	276.096	[M+H]+	C10H16N2O7	126400	129550	1581200	1516500	9877100	1050700	1881600	1222600	551740	748910	364290	647100	987730	275820	1313000	318900	2123700	195410	781860	1022500	950050	C05282	HMDB0011737	439500	-	73705	-	--
MADP0207	4-(Aminomethyl)benzoic acid	Organic acid And Its derivatives	Organic acid And Its derivatives	152.07	151.063	[M+H]+	C8H9NO2	360480	129640	281740	301280	3331700	854340	2853800	764730	845350	2835700	390340	5169600	1268100	263150	213430	645170	2241900	822740	1050400	1271400	1236500	D07568	-	65526	56-91-7	-	-	--
MADP0208	Proline betaine	Organic acid And Its derivatives	Organic acid And Its derivatives	144.101	143.095	[M+H]+	C7H13NO2	1083100	675640	995030	8235400	655950	508460	167070	554240	1394800	421770	1298000	794740	1367300	3341500	700820	472810	219780	391740	1121900	1210100	1286200	C10172	-	115244	471-87-4	-	-	--
MADP0213	p-(Phenylazo)benzenesulfonic acid	Organic acid And Its derivatives	Organic acid And Its derivatives	263.044	262.041	[M+H]+	C12H10N2O3S	463880	343570	394060	634100	538400	270210	269830	547950	618590	304400	547550	449920	343530	408390	713490	297040	523010	451480	365320	317510	388140	-	-	17210	2484-88-0	-	-	--
MADP0218	L-Leucine	Amino acid and Its metabolomics	Amino acids	132.101	131.095	[M+H]+	C6H13NO2	9244100	11740000	45848000	29300000	63581000	27984000	59177000	36499000	22234000	26969000	31134000	25701000	49234000	19174000	49965000	21141000	37222000	23522000	27432000	30423000	31157000	C00123	HMDB0062203	857	61-90-5	-	-	ko00280,ko00290,ko00970,ko01100,ko01210,ko01230,ko02010,ko04150,ko04974,ko04978,ko05131,ko05230
MADP0224	L-2-Aminobutyric acid	Organic acid And Its derivatives	Organic acid And Its derivatives	104.695	103.063	[M+H]+	C4H9NO2	271190	825900	6679200	711860	652620	227000	470540	265880	262120	720300	454790	388460	758120	1448300	2817800	1715300	547140	471650	1194000	1049500	989360	-	HMDB0000452	80283	1492-24-6	35619	12	--
MADP0226	Xanthosine	Nucleotide And Its metabolomics	Nucleotide and Its metabolomics	285.083	284.076	[M+H]+	C10H12N4O6	425950	149640	292520	376700	4764100	1121800	3389800	820270	1081900	3299000	336960	6761600	1423600	290430	259360	772330	2814000	894500	1484400	1495300	1438800	C01762	HMDB0000299	3408	146-80-5	18107	3408	ko00230,ko00232,ko01100,ko02010
MADP0233	Lumichrome	Heterocyclic compounds	Heterocyclic compounds	243.087	242.08	[M+H]+	C12H10N4O2	53391	48350	282460	258410	269880	152610	211210	103540	95952	198640	102820	122550	239860	69662	144220	220830	209740	92694	188800	195040	213860	C01727	-	5326566	1086-80-2	-	-	ko00740
MADP0235	L-Norleucine	Amino acid and Its metabolomics	Amino acids	132.101	131.095	[M+H]+	C6H13NO2	6229600	8440300	35408000	22873000	53762000	20387000	47736000	27738000	16228000	20010000	23368000	19099000	37774000	13921000	39746000	15203000	27087000	16467000	19789000	21662000	23373000	C01933	HMDB0001645	6334	327-57-1	18347	6334	--
MADP0244	2-Acetyl-5-methylfuran	Heterocyclic compounds	Heterocyclic compounds	125.059	124.052	[M+H]+	C7H8O2	185010	187820	82510	187460	175570	199660	232830	110030	176780	196850	88851	201470	108300	141110	194480	174260	234970	245270	89443	96791	98110	-	HMDB0035226	14514	1193-79-9	562752	-	--
MADP0247	Pyrrolidine	Heterocyclic compounds	Heterocyclic compounds	72.0798	71.0735	[M+H]+	C4H9N	652970	814030	4121100	2173600	5058700	1798800	4845600	2384800	1233300	1987400	1871400	1764600	4088900	1226100	3542600	1439900	2412200	1553700	2168300	2358000	2140600	-	HMDB0031641	31268	123-75-1	33135	-	--
MADP0256	Nicotinamide	CoEnzyme and vitamins	CoEnzyme and vitamins	123.057	122.1	[M+H]+	C6H6N2O	52294000	63066000	138270000	163970000	336680000	164940000	103690000	144690000	73293000	99581000	87572000	87987000	127340000	36285000	169330000	75848000	257320000	72131000	122940000	132590000	126810000	C00153	HMDB0001406	936	98-92-0	17154	1497	ko00760,ko01100,ko01240,ko04977
MADP0258	Xanthurenic Acid	Amino acid and Its metabolomics	Amino acid derivatives	206.043	205.038	[M+H]+	C10H7NO4	117730	143600	132100	253920	184220	191070	103820	143540	123690	163810	81308	176970	138160	115820	169360	148410	128360	134390	118870	191030	138330	C02470	HMDB0000881	5699	59-00-7	10072	5841	ko00380
MADP0266	1,4-Dihydro-1-Methyl-4-Oxo-3-Pyridinecarboxamide	Heterocyclic compounds	Pteridines and derivatives	153.065	152.059	[M+H]+	C7H8N2O2	129670	322090	348090	556140	962090	526110	71203	645570	241730	258450	315720	632270	589830	324080	778610	433670	240930	375830	397740	413890	405100	C05843	HMDB0004194	440810	769-49-3	27838	-	ko00760,ko01100
MADP0268	Carnitine isoC4:0	FA	CAR	232.154	231.147	[M+H]+	C11H21NO4	6602100	137000000	27771000	142810000	169870000	169750000	50650000	38590000	12011000	17981000	8618800	109040000	36419000	11349000	57014000	135990000	56381000	31067000	65943000	66942000	67473000	-	HMDB0000736	10177002	25518-49-4	84838	5704	--
MADP0269	N-Methylalanine	Amino acid and Its metabolomics	Amino acid derivatives	104.07	103.063	[M+H]+	C4H9NO2	75511000	144880000	146280000	152610000	215440000	108490000	104580000	116940000	81583000	119750000	101630000	118840000	134560000	79101000	230190000	116340000	120800000	101980000	124900000	127520000	133580000	-	HMDB0094692	5288725	3913-67-5	17519	-	--
MADP0270	8-Azaguanine	Nucleotide And Its metabolomics	Nucleotide and Its metabolomics	153.051	152.11	[M+H]+	C4H4N6O	744840	1770900	7889700	12563000	11967000	6136700	1493900	5485000	194220	1250500	2085400	3637800	1134100	1126700	4779200	3404000	477080	2746000	2430000	3287400	3099500	-	-	135403646	134-58-7	-	-	--
MADP0279	Thiamine	CoEnzyme and vitamins	CoEnzyme and vitamins	265.111	265.112	[M]+	C12H17N4OS+	703950	800420	3848300	2997400	1549800	2783000	2112500	1590300	921800	1429600	2041200	1403200	2896100	416690	1893500	1827900	1449900	909070	1674500	1684400	1714700	C00378	HMDB0000235	1130	59-43-8	18385	5242	ko00730,ko01100,ko01240,ko02010,ko04122,ko04977
MADP0283	N-Acetylhistamine	Alcohol and amines	Amines	154.097	153.1	[M+H]+	C7H11N3O	47516	483560	205960	440360	17903000	1936500	700650	892180	662980	4800400	337120	3676000	1250100	334930	11041000	907110	1519300	1343100	2545800	2545600	2601500	C05135	HMDB0013253	69602	673-49-4	28483	-	ko00340
MADP0284	Sn-Glycero-3-Phosphocholine	Tryptamines,Cholines,Pigments	Cholines	258.11	257.103	[M+H]+	C8H20NO6P	20781000	29881000	50200000	24978000	335600000	94523000	49269000	105210000	15504000	72058000	33369000	52533000	58046000	18012000	63051000	42959000	59367000	44383000	59575000	56044000	56788000	C00670	HMDB0000086	71920	28319-77-9	16870	370	ko00564,ko00565,ko05231
MADP0303	Imidazoleacetic acid	Heterocyclic compounds	Indole and Its derivatives	127.05	162.02	[M+H]+	C5H6N2O2	9	92388	7362600	176460	82827	245730	183230	200490	446560	338030	132850	519660	545890	1359700	2229000	250530	200160	704380	745090	749280	830710	C02835	HMDB0002024	96215	645-65-8	16974	6445	ko00340,ko01100
MADP0308	Gly-Gly	Amino acid and Its metabolomics	Small Peptide	133.06	132.053	[M+H]+	C4H8N2O3	14214	16005	124480	46134	38908	44977	90491	22064	11705	37683	57716	11465	66559	11719	21551	32315	36186	66111	42629	46492	23214	C02037	HMDB0011733	11163	556-50-3	17201	-	--
MADP0311	3-Amino-2-piperidinone	Heterocyclic compounds	Heterocyclic compounds	115.086	114.079	[M+H]+	C5H10N2O	136300	362910	797310	829730	742600	267190	201240	345660	434540	421600	112760	220550	317860	190390	631920	215000	118980	193090	335430	420490	398140	C00182	HMDB0000323	5200225	1892-22-4	76341	5312	ko04922
MADP0312	Pro-Gly	Amino acid and Its metabolomics	Small Peptide	173.092	172.085	[M+H]+	C7H12N2O3	199600	143840	602160	358690	1419500	1123800	1391400	1312900	584240	652050	535920	648780	1408500	288080	1230800	437710	597900	720970	703130	668400	692090	-	HMDB0011178	6426709	2578-57-6	61695	-	--
MADP0313	N1,N8-diacetylspermidine	Heterocyclic compounds	Heterocyclic compounds	230.187	229.179	[M+H]+	C11H23N3O2	177530	3583600	2628900	5622600	20332000	7637500	2473200	1389600	131070	7031100	508170	1087500	890090	52383	1263500	978100	6254000	433510	3060800	3295200	3231600	-	HMDB0041947	389613	82414-35-5	-	-	--
MADP0315	2-Phenylglycine	Amino acid and Its metabolomics	Amino acid derivatives	152.07	151.063	[M+H]+	C8H9NO2	133350	111440	160870	142600	905310	205020	801500	285070	223720	675670	165200	1284000	370980	135780	171400	170820	457690	212570	270170	355210	374970	-	HMDB0002210	3866	-	55484	6549	--
MADP0316	N4-Acetylcytidine	Nucleotide And Its metabolomics	Nucleotide and Its metabolomics	286.103	285.096	[M+H]+	C11H15N3O6	179950	289560	775920	2857400	686590	515650	425210	738690	163130	755590	422880	4511300	608370	296830	683030	606920	489680	379220	831270	770150	640460	-	HMDB0005923	107461	3768-18-1	70989	-	--
MADP0318	Nicotinamide riboside	Nucleotide And Its metabolomics	Nucleotide and Its metabolomics	255.098	254.09	[M+H]+	C11H15N2O5+	144880	1098500	1303000	2322700	1338300	1119900	350840	1141800	214370	425930	303260	495650	775960	172320	610370	423780	593910	416500	741980	744930	652820	-	HMDB0000855	90480033	1341-23-7	15927	5818	--
MADP0320	1-Methylinosine	Nucleotide And Its metabolomics	Nucleotide and Its metabolomics	283.104	282.096	[M+H]+	C11H14N4O5	714240	1250800	2600500	12945000	6679000	2638700	4308300	2721400	390360	3508400	2735200	7507200	2037900	726330	2533400	1649900	3726000	1708900	2916000	3566300	2774100	C12317	HMDB0002721	65095	2140-73-0	19065	3780	--
MADP0321	Cyromazine	Heterocyclic compounds	Heterocyclic compounds	167.104	166.097	[M+H]+	C6H10N6	126350	97041	115030	109310	157900	127470	141230	125330	110560	116660	134730	126600	154540	137470	123240	134700	132490	105530	144230	110910	108310	-	HMDB0029862	47866	66215-27-8	30260	-	--
MADP0322	Val-Tyr	Amino acid and Its metabolomics	Small Peptide	281.15	280.142	[M+H]+	C14H20N2O4	89734	45405	519760	673280	4582700	1198600	2614700	3399300	548970	1030100	156120	658230	908920	56234	760610	757850	1028100	339990	406150	850450	892710	-	-	7009555	3061-91-4	-	-	--
MADP0326	1-Methylguanosine	Nucleotide And Its metabolomics	Nucleotide and Its metabolomics	298.115	297.107	[M+H]+	C11H15N5O5	3158500	11470000	21632000	50083000	29838000	18188000	35997000	12715000	1261600	19301000	9309500	43908000	12412000	2533300	5810600	13292000	25932000	7809900	14756000	15885000	16762000	-	HMDB0001563	96373	2140-65-0	19062	6324	--
MADP0331	L-Methionine sulfoxide	Amino acid and Its metabolomics	Amino acid derivatives	166.053	165.046	[M+H]+	C5H11NO3S	83802	143940	829700	521360	1163800	475200	1495600	778040	523500	532210	445100	263340	889710	240510	948600	411810	750960	339190	405590	597680	660950	-	HMDB0002005	847	62697-73-8	17016	6428	--
MADP0332	Ala-Phe	Amino acid and Its metabolomics	Small Peptide	237.124	236.116	[M+H]+	C12H16N2O3	448340	1130200	3699000	2641000	15344000	7413400	7152400	5763600	825740	1885400	437770	2595200	1905500	151280	702570	2601400	3509500	1929300	2899600	3683600	4234500	C05770	HMDB0028694	96814	3061-90-3	73807	-	ko00860,ko01100,ko01240
MADP0339	Leu-Phe	Amino acid and Its metabolomics	Small Peptide	279.171	278.163	[M+H]+	C15H22N2O3	714220	986740	3237500	5278600	23641000	4476800	5337300	3333500	204920	1359700	681580	1417300	1874600	195700	643800	1597400	3255600	1091400	3794700	3799200	4359700	-	HMDB0013243	6992310	-	73585	-	--
MADP0343	Gly-Ile	Amino acid and Its metabolomics	Small Peptide	189.123	188.116	[M+H]+	C8H16N2O3	207040	1410200	469630	1125800	4000200	911260	1463800	1103800	111210	491370	174910	307540	815600	34535	199100	542850	562050	658850	847900	851730	949440	-	HMDB0028844	88079	19461-38-2	-	-	--
MADP0344	5-methylcytidine	Nucleotide And Its metabolomics	Nucleotide and Its metabolomics	258.109	257.101	[M+H]+	C10H15N3O5	31383	31004	136920	95011	165410	77675	149300	129620	110690	85694	72575	65494	128760	64595	143670	59322	122600	41345	86758	98067	90846	-	HMDB0000982	92918	2140-61-6	20607	5919	--
MADP0345	2'-O-methylguanosine	Nucleotide And Its metabolomics	Nucleotide and Its metabolomics	298.115	297.107	[M+H]+	C11H15N5O5	1008700	2816600	5107500	11504000	4681800	3053300	2618400	3822400	517650	3291200	1372000	1938400	3185200	2223600	1376900	2390500	1932900	1689100	2575900	2678500	2830400	-	-	135406950	2140-71-8	-	-	--
MADP0352	3-Methyladenine	Nucleotide And Its metabolomics	Nucleotide and Its metabolomics	150.078	149.07	[M+H]+	C6H7N5	274110	300870	279830	321730	255070	242710	335810	369930	396820	421290	466650	233760	246370	323750	475570	334050	470570	313150	275840	374280	241320	C00913	HMDB0011600	1673	5142-23-4	38635	-	--
MADP0354	Pterine	Heterocyclic compounds	Pteridines and derivatives	164.057	163.049	[M+H]+	C6H5N5O	1455400	1397300	4200700	2642700	4772400	3506500	5025700	3199300	2627200	3181100	3204500	3132400	4211400	2030500	4454800	2265700	5083300	2557500	2556600	2926400	3262900	C00715	HMDB0000802	73000	2236-60-4	18265	5766	--
MADP0360	7-Methyluric Acid	Amino acid and Its metabolomics	Amino acid derivatives	183.051	182.044	[M+H]+	C6H6N4O3	76478	74243	203580	238320	216120	158150	78564	154910	9	61172	124160	95176	32895	49173	126920	110520	17024	103400	104320	97729	92353	C16355	HMDB0011107	69160	612-37-3	149744	-	ko00232
MADP0369	2-Acetylfuran	Heterocyclic compounds	Heterocyclic compounds	111.045	110.037	[M+H]+	C6H6O2	1569500	1516300	1429500	1386600	1428100	1252200	1145200	1587900	1135500	1146900	1478200	1326700	1436700	1368700	1118200	1301600	1069900	1578600	1307200	1018500	1381600	-	HMDB0033127	14505	1192-62-7	59983	-	--
MADP0373	Leu-Ile	Amino acid and Its metabolomics	Small Peptide	245.187	244.33	[M+H]+	C12H24N2O3	368360	613090	733840	2925300	28614000	2271800	1878400	2283300	145070	591310	322020	334220	565510	120340	336110	972720	1613800	542110	2724600	3035900	2753500	-	-	7010534	36077-41-5	-	-	--
MADP0374	Ile-Met	Amino acid and Its metabolomics	Small Peptide	263.144	262.37	[M+H]+	C11H22N2O3S	142630	328460	525970	865560	9983100	720120	603400	477450	9	172550	137240	186640	322430	9	147320	330930	415010	173030	980000	885260	774090	-	HMDB0028913	7020106	42384-14-5	-	-	--
MADP0376	Arg-Leu	Amino acid and Its metabolomics	Small Peptide	288.205	287.36	[M+H]+	C12H25N5O3	9	37602	119140	135720	1123000	108110	500320	459680	56329	119740	64286	91466	115790	19088	85397	71933	85508	90389	228810	222460	198510	-	HMDB0028713	6992563	1188-24-5	73815	-	--
MADP0379	Thr-Leu	Amino acid and Its metabolomics	Small Peptide	233.15	232.28	[M+H]+	C10H20N2O4	59212	98943	332850	552230	4679600	409990	576260	498710	34729	162740	74869	128730	183060	10623	132870	311460	305430	90884	356430	476980	606050	-	HMDB0029065	7021828	50299-12-2	-	-	--
MADP0382	Pro-Leu	Amino acid and Its metabolomics	Small Peptide	229.155	228.29	[M+H]+	C11H20N2O3	434210	739840	1349800	1651100	3584200	4001400	6146900	6748600	1731100	2010000	1275800	2064100	2580400	577410	4619800	1253000	2600700	1731100	2260600	2371200	2516100	-	-	444109	52899-07-7	-	-	--
MADP0383	Leu-Leu	Amino acid and Its metabolomics	Small Peptide	245.187	244.33	[M+H]	C12H24N2O3	316800	677580	1038000	3346400	28796000	2435900	2325600	2333400	156080	511320	336000	483140	691310	92288	256330	990480	1834600	613880	2945700	3248900	2904600	-	HMDB0028933	76807	3303-31-9	73531	-	--
MADP0384	Val-Leu	Amino acid and Its metabolomics	Small Peptide	231.172	230.3	[M+H]+	C11H22N2O3	1888500	5406400	11229000	17553000	71299000	6434300	16976000	6953700	441970	2832900	2145800	2094300	4815100	302880	1614000	4186400	6769000	2438700	10291000	10704000	10563000	-	HMDB0029131	6993118	3989-97-7	-	-	--
MADP0392	Ile-Leu	Amino acid and Its metabolomics	Small Peptide	245.186	244.33	[M+H]+	C12H24N2O3	451670	806870	989000	2862500	27918000	2198000	2612100	2029500	136440	417970	360460	477940	514010	107700	242640	909760	1694200	645780	2341800	2797600	3023100	-	-	7019083	26462-22-6	-	-	--
MADP0393	Ile-Ile	Amino acid and Its metabolomics	Small Peptide	245.186	244.33	[M+H]+	C12H24N2O3	394200	659730	1084000	3627300	29963000	2573000	2841500	2163500	134690	579140	612080	500240	517130	89054	345500	1064800	1467300	633460	2601900	3548100	2794800	-	-	7010568	42537-99-5	-	-	--
MADP0394	Ile-Ser	Amino acid and Its metabolomics	Small Peptide	219.133	218.25	[M+H]+	C9H18N2O4	75663	203740	347900	1181800	10057000	693500	497620	647350	9	189210	80927	157260	228280	9	118450	235860	595760	128990	715620	858610	697200	-	-	7021816	6403-14-1	-	-	--
MADP0395	Asp-Ile	Amino acid and Its metabolomics	Small Peptide	247.129	246.12	[M+H]+	C10H18N2O5	32328	97782	96838	204260	2416900	819010	394220	1021200	41600	153810	79241	136010	111920	16354	108330	71721	281680	297920	334930	449490	355690	-	-	21845165	-	-	-	--
MADP0396	Ile-Glu	Amino acid and Its metabolomics	Small Peptide	261.146	260.29	[M+H]+	C11H20N2O5	19670	46905	294380	339040	3398600	135800	386010	213610	33883	109010	70857	130410	159240	23458	198860	96176	153730	54999	371460	457660	365960	-	-	7009625	42516-53-0	-	-	--
MADP0397	Leu-Thr	Amino acid and Its metabolomics	Small Peptide	233.15	232.14	[M+H]+	C10H20N2O4	137720	252320	610010	1453700	14374000	1079600	1210700	1322100	107350	417410	176640	397040	454000	64764	338560	386520	827000	287000	1175100	1440700	1827400	-	-	10353878	-	-	-	--
MADP0398	Lys-Ile	Amino acid and Its metabolomics	Small Peptide	260.18	259.35	[M+H]+	C12H25N3O3	98336	56977	92267	35169	651850	185000	109720	256110	31882	154770	110840	89901	159720	43629	132570	96684	118310	102890	140650	119480	126710	-	HMDB0028954	7010499	20556-13-2	-	-	--
MADP0399	Pro-Ser	Amino acid and Its metabolomics	Small Peptide	203.102	202.21	[M+H]+	C8H14N2O4	212890	236250	300530	194230	126430	305740	622870	460060	370540	305330	324370	93260	717310	182810	281470	337440	311210	310370	222670	271400	225610	-	-	7408258	71835-80-8	-	-	--
MADP0400	Ser-Val	Amino acid and Its metabolomics	Small Peptide	205.119	204.22	[M+H]+	C8H16N2O4	996020	2012100	1987800	1581000	2257600	1906000	1945000	1714500	1276200	1786700	1151200	1740800	1690300	912990	1293500	1428900	1761400	1311200	1629200	1608600	1615400	-	HMDB0029052	7020159	51782-06-0	74823	-	--
MADP0401	Trp-Ile	Amino acid and Its metabolomics	Small Peptide	318.181	317.17	[M+H]+	C17H23N3O3	84364	316360	157200	103810	99515	163480	270040	54873	219380	169410	77105	178290	313300	156710	275460	149100	75466	296630	123640	161900	243750	-	-	11681245	64339-42-0	-	-	--
MADP0402	Trp-Val	Amino acid and Its metabolomics	Small Peptide	304.166	303.36	[M+H]+	C16H21N3O3	44430	91913	170420	82927	1004600	514270	291200	512640	130690	245050	48720	300230	72369	33766	137940	118090	126100	275110	164110	244270	204480	-	-	7009658	24613-12-5	-	-	--
MADP0404	Pro-Ala	Amino acid and Its metabolomics	Small Peptide	187.108	186.21	[M+H]+	C8H14N2O3	304220	235920	1503400	592890	2279800	6698600	6853400	7247200	1403100	3081100	879110	1173200	3180400	292660	3477700	2416700	3764900	3347500	1927900	2435700	2537800	-	-	6347578	6422-36-2	-	-	--
MADP0406	Ile-Thr	Amino acid and Its metabolomics	Small Peptide	233.15	232.14	[M+H]+	C10H20N2O4	144900	288380	693580	1710100	16281000	1128100	1289100	1301400	96899	433280	191910	413360	403730	65760	354360	474660	935390	301130	1305000	1482300	1875400	-	HMDB0028917	18218220	59652-61-8	-	-	--
MADP0407	Thr-Ile	Amino acid and Its metabolomics	Small Peptide	233.149	232.14	[M+H]+	C10H20N2O4	80824	85091	237060	725560	4819200	364470	601080	499490	44456	194870	85069	109550	159760	21090	123840	256920	308390	90289	355870	487770	470450	-	-	18218246	-	-	-	--
MADP0410	Lys-Val	Amino acid and Its metabolomics	Small Peptide	246.182	245.32	[M+H]+	C11H23N3O3	28847	31415	380990	233970	1450600	324450	754000	636650	128390	335470	63768	101050	173660	42740	237550	164340	194920	103660	153830	211910	269620	-	HMDB0028964	6992341	20556-11-0	-	-	--
MADP0414	Gly-Thr	Amino acid and Its metabolomics	Small Peptide	177.087	176.17	[M+H]+	C6H12N2O4	16950	18944	83404	34280	350430	107640	447370	128810	89900	134550	37907	58577	101470	8449.6	99476	94522	112090	75460	70379	105650	122600	-	-	111257	7093-70-1	-	-	--
MADP0415	Leu-Met	Amino acid and Its metabolomics	Small Peptide	263.143	262.37	[M+H]+	C11H22N2O3S	122050	366760	464370	845850	9309800	694200	656950	432760	32018	161920	190690	173930	313700	29517	98459	228780	439350	154170	881630	763370	696040	-	-	7010529	36077-39-1	-	-	--
MADP0420	Cyclo(Ala-Pro)	Amino acid and Its metabolomics	Small Peptide	169.096	168.19	[M+H]+	C8H12N2O2	81051	60202	82255	65096	54340	55184	58964	68116	71510	84773	74240	60463	60430	48098	78847	90274	39146	85912	57434	58247	50356	-	-	13879951	36357-32-1	-	-	--
MADP0424	Asp-Leu	Amino acid and Its metabolomics	Small Peptide	247.127	246.26	[M+H]+	C10H18N2O5	15493	120350	87294	184920	2545100	762440	344290	1051600	55166	113400	40030	125660	136750	14129	59381	93333	282510	300170	325470	434950	382180	-	-	6992367	3062-14-4	-	-	--
MADP0425	Pro-Glu	Amino acid and Its metabolomics	Small Peptide	245.114	244.24	[M+H]+	C10H16N2O5	72701	42537	320950	252230	2290100	1040600	806670	2887100	222050	1168000	201280	276960	952730	96682	892920	249490	1062100	206180	1015100	1004400	1038700	-	-	194260	67644-00-2	-	-	--
MADP0426	Val-Arg	Amino acid and Its metabolomics	Small Peptide	274.188	273.33	[M+H]+	C11H23N5O3	50031	113080	271030	236910	1667600	350060	554390	333300	81889	205060	81444	286490	283660	13279	139780	108230	308500	165940	268370	366710	362200	-	HMDB0029121	444523	37682-75-0	-	-	--
MADP0427	Lys-Leu	Amino acid and Its metabolomics	Small Peptide	260.197	259.35	[M+H]+	C12H25N3O3	26538	78634	246310	262280	857490	370010	567390	347080	170650	356770	132490	313180	311560	43398	176110	189760	255000	110140	290930	399010	288600	-	HMDB0028955	7016103	7369-79-1	-	-	--
MADP0428	Val-Glu	Amino acid and Its metabolomics	Small Peptide	247.129	246.26	[M+H]+	C10H18N2O5	21174	21668	158770	295630	3447800	146200	332850	187500	33057	62313	33331	55942	40820	18373	116780	79695	163530	41193	154890	317310	331340	-	HMDB0029126	7009623	-	-	-	--
MADP0429	Val-Ile	Amino acid and Its metabolomics	Small Peptide	231.171	230.3	[M+H]+	C11H22N2O3	1748900	5197300	11016000	16355000	70332000	6282300	15723000	7024900	364550	2830800	2137800	2130800	4465100	172860	1474400	3991400	6169400	2212300	10074000	9885300	10156000	-	HMDB0029130	7010532	20556-14-3	-	-	--
MADP0432	Glu-Gly	Amino acid and Its metabolomics	Small Peptide	205.082	204.07	[M+H]+	C7H12N2O5	23034	39436	65292	81899	466980	97174	235170	155630	68074	89119	57205	130020	129080	40939	103480	53216	112560	68508	71887	78094	99020	-	HMDB0028819	6427052	1948-29-4	73505	-	--
MADP0436	PC(20:4(8Z,11Z,14Z,17Z)/P-18:0)	GP	PC	794.6	793.599	[M+H]+	C46H84NO7P	47496	17227	93733	66674	113070	44303	66443	59849	13484	42057	44877	67513	48730	28395	49649	74699	84391	61863	575790	522640	483200	-	-	53479117	-	-	-	--
MADP0438	PC(O-16:0/20:5(5Z,8Z,11Z,14Z,17Z))	GP	PC-O	766.575	765.567	[M+H]+	C44H80NO7P	55484	12302	65174	71986	80289	32245	28825	65308	8992.3	67932	33973	66817	56189	59364	40305	47283	86202	43643	797090	620240	581630	-	-	10485310	132196-28-2	-	-	--
MADP0442	PC(16:0/16:0)	GP	PC	734.56	733.562	[M+H]+	C40H80NO8P	150510	147810	657480	1940600	304670	876320	234800	124470	13531	117290	122790	141910	2073300	79667	49102	1240500	338170	45787	5436000	3303900	2726900	-	HMDB0000564	452110	63-89-8	72999	5548	--
MADP0443	PC(16:1/P-18:1)	GP	PC	742.57	741.567	[M+H]+	C42H80NO7P	136370	26969	163990	411430	142370	202220	82438	32961	47454	56224	162450	228120	167430	88588	52398	217870	134720	72213	715680	497690	408400	-	-	53478697	-	-	-	--
MADP0444	SM(d16:1/24:1(15Z))	SL	SM	785.65	785.654	[M]+	C45H90N2O6P+	452150	62056	219100	586960	532040	402660	454420	478280	179570	423640	291930	628950	609090	438440	325220	452930	472460	385930	4265600	3432300	3180300	-	-	52931202	-	-	-	--
MADP0445	PC(18:1(9Z)/18:3(6Z,9Z,12Z))	GP	PC	782.57	781.562	[M+H]+	C44H80NO8P	1794800	577400	306850	4762700	1998700	1353600	1338200	1385100	644530	1323900	1900000	2977400	3376300	1414800	1254300	1855800	1718500	1526600	11142000	7718300	8232400	-	-	52922685	-	-	-	--
MADP0446	SM(d17:1/24:1(15Z))	SL	SM	799.66	798.661	[M+H]+	C46H91N2O6P	19854	9	43715	45686	63713	55192	63867	61002	15193	33265	27776	172570	32089	9	10574	71696	91782	16815	100340	111230	125830	-	-	52931207	-	-	-	--
MADP0447	PC(22:2(13Z,16Z)/15:0)	GP	PC	800.61	799.609	[M+H]+	C45H86NO8P	8860	10346	16927	27630	34233	57650	46695	37242	11352	31016	12600	149950	35298	3459.3	15331	95238	57425	32782	106910	60774	79169	-	-	52923555	-	-	-	--
MADP0449	PC(20:3(8Z,11Z,14Z)/14:0)	GP	PC	756.54	755.547	[M+H]+	C42H78NO8P	1899200	1411500	259050	2060200	3768000	3304400	2128600	3266700	1059300	2038700	2617000	5868800	2535500	1163000	1692300	2702500	1719200	2017900	12201000	10602000	9017600	-	-	52923213	-	-	-	--
MADP0450	PC(18:2(9Z,12Z)/15:0)	GP	PC	744.55	743.547	[M+H]+	C41H78NO8P	9	120800	490400	973380	84299	321090	89246	9	9	9	9	9	409910	9	9	476300	116490	9	1304200	745800	661220	-	-	52922715	-	-	-	--
MADP0451	PC(16:1/16:1)	GP	PC	730.538	729.531	[M+H]+	C40H76NO8P	834130	2046800	246260	999340	6401700	4386600	1210800	5618800	428640	1306300	2015500	4542700	1322200	473660	934190	1763200	2199500	1047300	9913500	8425600	7568200	-	-	24778764	-	-	-	--
MADP0453	PC(P-18:1(11Z)/22:2(13Z,16Z))	GP	PC-P	824.64	823.645	[M+H]+	C48H90NO7P	9450.3	5919.7	6919.3	19220	22277	21252	25332	11406	5941.3	30655	11084	117580	23228	4428.8	6909.7	37135	31351	9282.5	61440	62353	66823	-	-	53480773	-	-	-	--
MADP0466	Cer(d18:1/24:1(15Z))	SL	Cer	630.62	647.622	[M+H]+	C42H81NO3	9	282740	226000	1004800	65428	154160	56039	9	9	9383.6	9	9	378200	9	7819.8	711810	9	9	252070	157420	148200	-	-	5283568	54164-50-0	-	-	--
MADP0468	PC(16:0/22:6)	GP	PC	806.56	805.562	[M+H]+	C46H80NO8P	1619700	286240	279340	2089800	1422800	1030000	1747200	1535800	435800	1111400	1298500	791580	1350500	531610	546150	1555900	1000100	921590	5987600	4781900	4755200	-	-	6441886	59403-54-2	-	-	--
MADP0469	PC(16:0/18:2)	GP	PC	758.57	757.562	[M+H]+	C42H80NO8P	2140300	457430	1733500	3763700	4244200	2244500	1915200	2910900	599370	1562600	2092900	3575000	3454100	2646600	2016100	1708000	2630100	1739400	38572000	27370000	21555000	-	-	24778694	-	-	-	--
MADP0472	PE(16:0/18:2(9Z,12Z))	GP	PE	716.52	715.515	[M+H]+	C39H74NO8P	72669	31404	109070	211140	141050	208960	38361	83633	9	35491	82457	265570	131280	47966	39667	158330	109710	21098	848060	552250	381140	-	-	9546747	13206-00-3	-	-	--
MADP0473	PC(18:0/22:6(4Z,7Z,10Z,13Z,16Z,19Z))	GP	PC	834.6	833.593	[M+H]+	C48H84NO8P	67424	5827.9	65254	71581	74623	35849	91609	51409	15197	33688	46228	32275	64622	36262	10185	58968	66971	31937	339600	267320	244040	-	-	24778876	-	-	-	--
MADP0474	PC(P-18:0/20:4)	GP	PC-P	794.6	793.599	[M+H]+	C46H84NO7P	65364	15046	95351	110660	151940	37605	70804	61516	12363	83971	50760	57075	84593	25198	32878	60765	100370	42576	660160	542070	542290	-	HMDB0011253	24779390	97802-56-7	84828	-	--
MADP0475	PC(18:1(9Z)/18:1(9Z))	GP	PC	785.59	785.593	[M+H]+	C44H84NO8P	162430	73344	111910	361340	388770	186730	191730	187940	81641	185360	165780	382510	469410	207690	159160	205270	230930	195380	1735800	1508100	1269500	-	HMDB0000593	10350317	4235-95-4	74669	-	--
MADP0477	PC(O-16:0/20:3)	GP	PC-O	792.59	769.599	[M+Na]+	C44H84NO7P	88534	31057	33185	60829	72360	12621	43247	67203	21333	61936	25606	16287	76625	31680	27751	50420	69264	38309	379400	324880	342350	-	-	16759365	-	-	-	--
MADP0478	PC(18:0/18:1)	GP	PC	810.59	787.609	[M+Na]+	C44H86NO8P	142170	13940	356170	224340	197190	107790	171320	156270	54315	103530	154540	87511	202760	78649	75426	176810	281810	94769	1498100	1084100	1126400	-	HMDB0008038	24778825	56421-10-4	75034	-	--
MADP0481	3-pyridine aldoxime	Heterocyclic compounds	Pyridine and pyridine derivatives	123.055	122.12	[M+H]+	C6H6N2O	389280	459170	1197600	1276000	3074000	1364500	803140	1080900	461900	706960	625030	533680	989140	276130	1325200	609530	2215600	582060	962870	1007600	1026500	-	-	5324568	1193-92-6	-	-	--
MADP0483	Triethanolamine	Alcohol and amines	Alcohols	150.113	149.19	[M+H]+	C6H15NO3	4322.5	21834	128280	24358	299940	43056	36106	300940	245010	554860	40753	10064	134880	33813	114500	38079	18034	62500	89118	113650	86671	-	HMDB0032538	7618	102-71-6	28621	-	--
MADP0485	N-Ethylglycine	Amino acid and Its metabolomics	Amino acid derivatives	104.07	103.12	[M+H]+	C4H9NO2	68663000	139560000	143050000	155390000	216900000	104420000	105120000	113070000	79222000	114310000	99382000	110000000	131100000	75836000	228590000	109980000	115540000	96917000	119490000	124130000	129210000	-	HMDB0041945	316542	627-01-0	15620	-	--
MADP0487	Tetraethylene glycol	Alcohol and amines	Alcohols	195.123	194.23	[M+H]+	C8H18O5	479250	517990	453500	432350	529270	621550	613520	609590	602560	758250	534330	545800	713770	488880	682470	506200	460720	584740	203880	206860	206010	-	HMDB0094708	8200	112-60-7	44920	-	--
MADP0489	Heptethylene glycol	Alcohol and amines	Alcohols	327.201	326.38	[M+H]+	C14H30O8	767380	923490	1310800	1106700	773030	920400	1084500	891500	1021700	1066400	808730	871280	1127200	1079300	858910	922590	965990	914990	248210	250240	301620	-	HMDB0061835	79718	5617-32-3	44748	-	--
MADP0498	3-Guanidinopropionic acid	Organic acid And Its derivatives	Organicacid and Its derivatives	132.076	131.069	[M+H]+	C4H9N3O2	96743	240420	177730	371940	410160	386990	125430	475460	496820	542660	158930	318910	155960	168280	257930	224160	180600	214560	273170	302030	313730	-	HMDB0013222	67701	353-09-3	15968	-	--
MADP0525	L-Tyrosinamide	Amino acid and Its metabolomics	Amino acid derivatives	181.097	180.09	[M+H]+	C9H12N2O2	247440	227620	331110	364420	536440	225560	257100	380790	343860	289440	210020	240930	357110	318080	367540	350590	336100	373730	261600	270060	359350	-	-	151243	4985-46-0	-	-	--
MADP0531	N-acetyl-D-phenylalanine	Amino acid and Its metabolomics	Amino acid derivatives	206.083	207.09	[M+H]+	C11H13NO3	369480	388020	262140	391190	569660	297430	454620	278330	367130	435200	263400	546770	294660	302210	539640	275490	534510	408990	249680	351230	341990	C05620	-	101184	10172-89-1	-	-	ko00360,ko01100
MADP0536	gamma-D-GLU-GLY	Amino acid and Its metabolomics	Small Peptide	205.082	204.075	[M+H]+	C7H12N2O5	18034	35608	340500	255420	8092200	89752	382110	702020	67975	548090	94579	84611	212830	22166	340500	83057	256180	35537	564070	590430	725830	-	-	6604701	6729-55-1	-	-	--
MADP0544	(+/-)-High Proline	Amino acid and Its metabolomics	Amino acid derivatives	130.087	129.078	[M+H]+	C6H11NO2	504330	275320	794150	241960	471340	785680	1726000	577070	1027800	575870	1002700	862990	1304300	693020	329690	577290	705410	890120	613770	559840	429050	-	HMDB0029444	123784	56879-46-0	-	-	--
MADP0547	O-Acetyl-L-homoserine	Amino acid and Its metabolomics	Amino acid derivatives	162.076	161.068	[M+H]+	C6H11NO4	70795	152550	181990	98353	7050300	3819400	588070	2597500	94860	297940	97368	469170	148240	37222	150570	177490	1079100	897140	809180	836820	832290	-	-	45038083	250736-84-6	-	-	--
MADP0548	Asp-Arg	Amino acid and Its metabolomics	Small Peptide	290.146	289.138	[M+H]+	C10H19N5O5	20392	11984	164490	27690	341940	245300	128360	95514	32095	20264	54527	73942	78263	9	88472	40183	424270	14128	87436	123570	101800	-	-	16122509	-	-	-	--
MADP0550	Phe-Arg	Amino acid and Its metabolomics	Small Peptide	322.188	321.18	[M+H]+	C15H23N5O3	158640	178680	119660	99726	179350	197300	124330	121040	19429	128220	143520	111270	95147	130830	159810	81440	130500	114120	601240	944440	755970	-	-	150903	1238-09-1	-	-	--
MADP0559	CAY10574	Benzene and substituted derivatives	Benzene and substituted derivatives	219.099	218.22	[M+H]+	C9H10N6O	140110	103680	137460	116580	161310	132140	82801	113150	191060	142270	120210	96050	109130	120450	119740	105310	90992	114840	32111	51015	58100	-	-	135398514	140651-18-9	-	-	--
MADP0560	Ala-Arg	Amino acid and Its metabolomics	Small Peptide	246.155	245.148	[M+H]+	C9H19N5O3	288010	567980	2053400	3650200	9993200	3883200	2095100	3753400	528590	1330600	416460	2079500	1565200	198180	1602800	1386300	2332800	640290	3221900	3516700	3701500	-	-	446132	16709-12-9	-	-	--
MADP0563	(2-Hydroxyethyl)phosphonic acid	Organic acid And Its derivatives	Organicacid and Its derivatives	127.015	126.008	[M+H]+	C2H7O4P	17941	34778	89388	263700	2463300	680520	447550	734700	79994	108590	91717	92701	96753	32467	154990	112600	298810	123560	183530	348070	291660	C06451	-	89954	22987-21-9	-	-	ko00440,ko01100
MADP0565	Glu-Phe-Ala	Amino acid and Its metabolomics	Small Peptide	366.166	C17H23N3O6	[M+H]+	C17H23N3O6	654270	713390	2430800	1231800	830630	1026700	1393400	786030	770120	927560	1328000	1437200	1863400	721880	779890	877530	1153500	681230	1199600	1090900	900110	-	-	-	-	-	-	--
MADP0566	Pro-Arg	Amino acid and Its metabolomics	Small Peptide	272.169	271.164	[M+H]+	C11H21N5O3	885070	946900	2120500	1644800	11731000	11435000	6553100	18915000	3012000	4324500	1577400	8574000	8026500	812900	8539300	2091500	2701300	4477900	5423200	4858900	5647400	-	-	151004	2418-74-8	-	-	--
MADP0567	Proline Hydroxyproline	Amino acid and Its metabolomics	Small Peptide	229.118	228.11	[M+H]+	C10H16N2O4	641120	669000	1668800	1404600	1937800	907560	1016000	1096700	321190	755090	940620	863560	1153800	328950	1337200	544310	1232000	500970	718210	983780	916320	-	HMDB0006695	3952518	18684-24-7	74767	-	--
MADP0571	Diethyl phosphate	Aldehyde,Ketones,Esters	Esters	155.046	154.1	[M+H]+	C4H11O4P	4598100	6327800	14922000	15777000	60799000	80727000	32559000	41578000	6301100	24970000	9361700	34478000	28285000	2819500	55975000	30787000	11584000	42114000	22468000	27097000	24376000	-	HMDB0012209	654	598-02-7	27708	-	--
MADP0572	Lys-Pro	Amino acid and Its metabolomics	Small Peptide	244.163	243.158	[M+H]+	C11H21N3O3	108530	351850	51737	316530	285040	172200	144720	198430	106860	185100	105030	334720	93527	109870	173880	170160	207670	219690	115390	130970	122330	-	-	171204	52766-27-5	-	-	--
MADP0573	Nα-Acetyl-L-Arginine	Amino acid and Its metabolomics	Amino acid derivatives	217.13	216.24	[M+H]+	C8H16N4O3	26277	30563	48847	14806	148420	104040	35687	79525	25739	71857	37672	83389	55031	9	48865	32110	70875	30073	49389	63638	52963	-	-	67427	155-84-0	-	-	--
MADP0574	Ile-Gln	Amino acid and Its metabolomics	Small Peptide	260.161	259.153	[M+H]+	C11H21N3O4	104710	56415	258020	270910	3490500	207240	427710	216280	42527	97286	70885	51582	109610	9	51907	175560	189790	87483	411430	473110	480430	-	-	7020102	59652-60-7	-	-	--
MADP0577	Phe-Lys	Amino acid and Its metabolomics	Small Peptide	294.183	293.173	[M+H]+	C15H23N3O3	9	28385	95507	106180	494070	225450	458210	297040	116420	201150	60495	208370	180910	24811	167370	88153	177220	119820	140720	197850	163210	-	-	15607820	6456-72-0	-	-	--
MADP0579	Lys-Ser	Amino acid and Its metabolomics	Small Peptide	234.145	233.137	[M+H]+	C9H19N3O4	175380	203480	1348700	1552500	3887100	1933300	3442900	1982200	554010	1277900	351110	1046000	1635700	222570	1120300	1323200	1576900	881740	1296500	1511900	1397200	-	-	151428	6665-19-6	-	-	--
MADP0580	2,2'-Cyclouridine	Nucleotide And Its metabolomics	Nucleotide and Its metabolomics	227.067	226.186	[M+H]+	C9H10N2O5	125360	109590	142150	169300	129570	97852	151680	122480	123190	114670	126340	137020	126110	108150	146200	130560	156510	137080	105330	114190	132420	-	-	806138	3736-77-4	-	-	--
MADP0581	Pro-Lys	Amino acid and Its metabolomics	Small Peptide	244.167	243.158	[M+H]+	C11H21N3O3	69553	46679	257710	157960	409320	1242700	2020900	1570000	681540	920690	164610	254900	1083100	90304	852060	530050	697160	628520	423510	827070	672460	-	-	9209431	71227-70-8	-	-	--
MADP0583	Trimethylamine N-Oxide	Alcohol and amines	Amines	76.0761	75.11	[M+H]+	C3H9NO	223450	1342100	845720	1640300	5185700	902210	220100	758110	384390	154990	358970	2427100	871090	693030	6068100	699570	451550	251930	1179200	1160600	1211800	-	HMDB0000925	1145	1184-78-7	15724	5876	--
MADP0584	Phe-Gly	Amino acid and Its metabolomics	Small Peptide	223.108	222.1	[M+H]+	C11H14N2O3	331680	442740	2131200	1110700	11387000	6459900	8023500	6650700	1315700	2820000	620250	1616900	1759600	302990	1880800	1482100	3307200	1825900	2419100	2637300	3195900	-	-	6992304	721-90-4	-	-	--
MADP0590	Gly-Lys	Amino acid and Its metabolomics	Small Peptide	204.133	203.126	[M+H]+	C8H17N3O3	864720	604650	5884900	3493800	6761800	4644200	9842800	4471800	1933700	4699100	1459600	3018100	5387300	695910	2572400	3881600	3411600	3199000	4353800	4582800	4303000	-	-	3080576	997-62-6	-	-	--
MADP0593	Inosine 5'-monophosphate	Nucleotide And Its metabolomics	Nucleotide and Its metabolomics	349.054	348.21	[M+H]+	C10H13N4O8P	33947	15870	146570	72976	165100	478510	921930	690250	367710	311750	184900	150630	561550	74796	454500	245310	416730	293400	216710	259870	246900	C00130	HMDB0000175	135398640	131-99-7	17202	5196	ko00230,ko01100,ko01240,ko01523,ko04742
MADP0594	Pro-Thr	Amino acid and Its metabolomics	Small Peptide	217.117	216.11	[M+H]+	C9H16N2O4	145430	9	422220	737630	900750	510620	879660	626970	85602	1093300	619300	866970	1040800	115160	335410	499500	1464300	263020	616630	697560	689000	-	-	18218237	-	-	-	--
MADP0596	Ser-Arg	Amino acid and Its metabolomics	Small Peptide	262.151	261.143	[M+H]+	C9H19N5O4	116730	167280	781620	702130	3840500	1823300	1026100	1973100	490810	763970	178130	1352500	1049200	119210	707210	419600	2124700	354710	1224700	1512500	1512300	-	-	9856515	-	-	-	--
MADP0601	Phe-Tyr	Amino acid and Its metabolomics	Small Peptide	329.149	328.4	[M+H]+	C18H20N2O4	94750	123930	554350	1285300	2292600	1292300	827210	819170	68178	338790	211910	367560	426470	28819	143850	514950	851030	158090	506770	665830	522530	-	-	515709	17355-18-9	-	-	--
MADP0605	Trp-Met	Amino acid and Its metabolomics	Small Peptide	336.138	335.4	[M+H]+	C16H21N3O3S	81568	300250	571370	76383	60077	169610	114810	37725	86038	1915000	144720	119680	1221400	150530	100470	123960	65822	128020	298160	220350	282440	-	-	7020173	21438-63-1	-	-	--
MADP0607	Trp-Ser	Amino acid and Its metabolomics	Small Peptide	292.131	291.3	[M+H]+	C14H17N3O4	2574000	1678600	2862000	3096500	19305000	11044000	6830100	13011000	10059000	7898600	2635200	10387000	4929500	2782000	4338900	4583400	9287000	6721400	5879600	5892500	7248800	-	-	7009660	133101-40-3	-	-	--
MADP0609	Trp-Trp	Amino acid and Its metabolomics	Small Peptide	391.177	390.4	[M+H]+	C22H22N4O3	111430	55448	220830	221700	262880	255610	230800	337710	170160	193880	180460	188270	167880	66698	195350	208750	306770	141070	181650	210720	266540	-	-	88656	20696-60-0	-	-	--
MADP0610	Thr-Arg	Amino acid and Its metabolomics	Small Peptide	276.167	275.31	[M+H]+	C10H21N5O4	66978	134570	456020	333880	2105600	796490	608130	1582100	129730	391940	137030	395390	390630	62675	363680	357930	408700	284900	1281000	1149000	993850	-	-	7016110	13448-26-5	-	-	--
MADP0612	Arg-Ala	Amino acid and Its metabolomics	Small Peptide	246.157	245.28	[M+H]+	C9H19N5O3	475260	767080	2580800	2888800	7568500	4197500	3750600	5292400	953040	1537100	785290	1903700	1993000	397840	2168000	1715500	2331400	1881200	2938300	3234100	3622200	-	-	7020333	40968-45-4	-	-	--
MADP0616	Tyr-Cys	Amino acid and Its metabolomics	Small Peptide	285.09	284.33	[M+H]+	C12H16N2O4S	66454	266770	756710	421620	852670	301180	213220	260700	9	77874	200430	276250	79614	33175	263280	227480	55374	85760	234610	216180	252150	-	-	18642383	-	-	-	--
MADP0619	Gly-Ser-Pro-Met-Phe-Val-NH2	Amino acid and Its metabolomics	Small Peptide	636.316	635.8	[M+H]+	C29H45N7O7S	10134000	245950	26105000	4118700	1088100	6103700	4138500	20499000	14904000	7546500	18479000	6404900	22163000	13721000	2083100	13367000	2866000	7464300	10807000	11593000	10524000	-	-	71355554	-	-	-	--
MADP0621	Arg-Glu	Amino acid and Its metabolomics	Small Peptide	304.161	303.32	[M+H]+	C11H21N5O5	168890	145520	471770	521230	4272400	763140	1809000	1941100	571770	914110	577790	609800	635910	294010	691230	374430	958490	494610	817870	959690	852060	-	-	6995004	79220-32-9	-	-	--
MADP0623	Thr-His	Amino acid and Its metabolomics	Small Peptide	257.124	256.26	[M+H]+	C10H16N4O4	86015	124100	402110	257910	286860	193720	387460	233200	148360	168010	248890	254210	329190	165910	259170	192390	243520	157740	221110	227370	213050	-	-	9943049	-	-	-	--
MADP0625	Arg-Ile	Amino acid and Its metabolomics	Small Peptide	288.203	287.36	[M+H]+	C12H25N5O3	36451	39860	146730	175160	1215200	124660	590440	493460	69466	131060	81949	97429	105400	36170	92051	93900	113160	84462	194280	221110	204170	-	-	7009553	62632-70-6	-	-	--
MADP0628	Tyr-Ser	Amino acid and Its metabolomics	Small Peptide	269.113	268.27	[M+H]+	C12H16N2O5	1407000	689460	972320	967940	2971400	1595900	922810	1822200	5716900	939670	1197200	1364900	3966700	2355100	1112300	1935500	2624000	1483500	2563700	2745300	2956400	-	-	54564570	13588-99-3	-	-	--
MADP0633	Arg-Thr	Amino acid and Its metabolomics	Small Peptide	276.167	275.31	[M+H]+	C10H21N5O4	176770	289710	688140	493510	2469600	1221100	871100	1574000	221050	536020	228350	561500	397440	138540	520980	378700	478190	333540	1193800	1328200	1114400	-	-	9943463	-	-	-	--
MADP0634	Leu-Glu	Amino acid and Its metabolomics	Small Peptide	261.146	260.29	[M+H]+	C11H20N2O5	37145	64562	354040	415130	3854000	179360	384470	258580	66734	104480	93983	138060	180600	50176	178240	98611	250260	69409	404270	463460	496790	-	-	7009630	16364-31-1	-	-	--
MADP0635	Thr-Ser	Amino acid and Its metabolomics	Small Peptide	207.096	206.2	[M+H]+	C7H14N2O5	22009	47742	160310	214680	1160500	179920	288430	245790	68038	98936	33360	123790	252430	27875	116010	95779	153530	45754	140560	189730	165150	-	HMDB0029070	7016065	61043-86-5	-	-	--
MEDN0049	L-Saccharopine	Amino acid and Its metabolomics	Amino acids	275.124	276.132	[M-H]-	C11H20N2O6	48763	135260	447520	467600	816640	248930	375490	224980	77709	169770	153170	150100	175770	40836	231370	115240	334310	82924	254920	252380	323760	C00449	HMDB0000279	160556	997-68-2	16927	383	ko00310,ko01100,ko01230
MEDN0086	Terephthalic Acid	Benzene and substituted derivatives	Phenolic acids	165.019	166.027	[M-H]-	C8H6O4	66576	2208800	3794200	26027	132500	44177	95198	153810	164340	66171	87589	4547500	562790	189750	206380	133220	144980	97228	632170	687360	714760	C06337	HMDB0002428	7489	100-21-0	15702	6676	ko01100
MEDN0115	Chenodeoxycholic Acid	Bile acids	Bile acids	391.284	392.293	[M-H]-	C24H40O4	47212	60535	32716	33357	13554	65208	81359	48214	55431	28806	64260	58683	80660	24982	33145	118100	69896	30782	60897	53611	59367	C02528	HMDB0000518	10133	474-25-9	16755	207	ko00120,ko01100,ko04976
MEDN0128	4-Hydroxy-3-methoxybenzaldehyde	Benzene and substituted derivatives	Phenolics	151.04	152.047	[M-H]-	C8H8O3	22750	22461	54598	35791	21870	24535	40354	20829	26134	38371	26632	29101	25136	89700	23676	32598	16606	28108	21945	16440	30335	C00755	HMDB0012308	1183	121-33-5	18346	-	ko01100
MEDN0180	Norepinephrine	Hormones and hormone related compunds	Hormones and hormone related compunds	168.066	169.074	[M-H]-	C8H11NO3	20606	13842	38136	15036	8394.2	18990	14574	16454	19829	34592	20347	27771	21067	21185	14137	15017	22775	19399	23569	26369	21826	C00547	HMDB0000216	439260	51-41-2	18357	5226	ko00350,ko01100,ko04024,ko04080,ko04261,ko04270,ko04540,ko04714,ko04721,ko04742,ko04923,ko04924,ko04970,ko05207
MEDN0206	Citramalic Acid	Organic acid And Its derivatives	Organic acid And Its derivatives	147.029	148.1	[M-H]-	C5H8O5	14413	125380	39443	82137	100120	96551	83128	45830	21763	51044	24768	53979	29164	19537	48073	79957	161880	19298	26397	48167	39032	C00815	HMDB0000426	1081	597-44-4	15584	5415	--
MEDN0284	2-Hydroxy-4-methylvaleric acid	Organic acid And Its derivatives	Organic acid And Its derivatives	131.071	132.079	[M-H]-	C6H12O3	3867.1	8291.7	9897.7	14607	116250	22839	10046	6736.6	7525.5	5020.1	1903	12208	7564.5	1960.3	30192	27858	20103	2638.9	15249	24839	15250	-	HMDB0000665	92779	498-36-2	59783	5635	--
MEDN0290	3-Hydroxy-3-Methyl Butyric Acid	Organic acid And Its derivatives	Organic acid And Its derivatives	117.055	118.063	[M-H]-	C5H10O3	68840	139180	85907	241200	279680	653620	71864	129930	81182	143850	78291	273690	102430	202200	234130	623690	101800	127300	201440	213810	215100	-	HMDB0000754	69362	625-08-1	37084	5722	--
MEDN0338	DL-3-Phenyllactic acid(Pla)	Organic acid And Its derivatives	Organic acid And Its derivatives	165.055	166.063	[M-H]-	C9H10O3	19473	104980	600560	240820	321620	72450	88805	236240	9625.3	115810	33174	30856	40229	6837.3	85313	142750	367900	37120	119220	135680	148940	C01479	HMDB0000779	3848	828-01-3	25998	5745	--
MEDN0368	LPE(14:0/0:0)	GP	LPE	424.246	425.254	[M-H]-	C19H40NO7P	5864.7	1040500	57829	30989	83596	153060	5885.3	29559	9	6749.7	14489	73521	5854	5890.9	15388	25125	47917	18126	145010	119890	159490	-	-	-	-	-	-	--
MEDN0372	LPA(0:0/16:0)	GP	LPA	409.236	410.243	[M-H]-	C19H39O7P	42713	135950	97198	152200	132320	176660	81925	35812	37049	57096	39027	41892	51121	30692	54060	108170	89660	68903	121160	101430	81077	C00416	HMDB0007849	53478599	-	-	-	ko00561,ko00564,ko01100,ko04024,ko04070,ko04072,ko04666,ko04912,ko04975,ko05200,ko05212,ko05231
MEDN0376	9,10-DiHOME	FA	Oxidized lipids	313.238	314.246	[M-H]-	C18H34O4	20448	3811.5	63457	31550	26139	8651.4	12015	21769	18788	15875	19757	11450	21287	16097	20264	17752	11619	13716	23087	17717	21477	C14828	HMDB0004704	9966640	-	-	-	ko00591
MEDN0385	FFA(12:0)	FA	FFA	199.17	200.17	[M-H]-	C12H24O2	396430	408170	456360	803320	606050	525220	556390	589140	432910	493060	362940	417780	548600	491560	484790	521380	667460	405100	480160	437240	417870	C02679	HMDB0000638	3893	143-07-7	30805	5611	ko00061,ko01100
MEDN0390	EPA	FA	Oxidized lipids	301.217	302.22	[M-H]-	C20H30O2	253060	951720	904030	1167900	5127900	483660	882870	717430	165010	727110	547340	165970	476320	148110	1228500	957690	440190	481120	893380	902430	976010	C06428	HMDB0001999	446284	10417-94-4	28364	6423	ko01040
MEDN0391	DHA	FA	Oxidized lipids	327.232	328.24	[M-H]-	C22H32O2	1085700	2358700	4670700	3982400	6341200	1205500	2641100	1333500	606850	3184000	1473900	558960	1522600	487050	2526000	2243800	1971200	1761500	2392000	2513000	2473700	C06429	HMDB0002183	445580	6217-54-5	28125	3457	ko01040
MEDN0398	AA	FA	Oxidized lipids	303.232	304.24	[M-H]-	C20H32O2	1751800	2789100	3192800	2374500	4238400	1913800	2474700	1828700	1643200	2996200	2334300	1307300	2261600	1205100	3655500	2904000	2304000	2311500	2546700	2782900	2696300	C00219	HMDB0001043	444899	506-32-1	15843	193	ko00590,ko00591,ko01040,ko01100,ko04216,ko04217,ko04270,ko04611,ko04664,ko04666,ko04723,ko04726,ko04730,ko04750,ko04912,ko04913,ko04921,ko04923,ko04925,ko05140,ko05146
MEDN0415	2-(Formylamino)Benzoic Acid	Benzene and substituted derivatives	Phenolic acids	164.035	165.043	[M-H]-	C8H7NO3	7501.2	88337	3959.2	771790	64781	17654	28766	17464	13900	26086	13696	9092	8859.6	15445	15244	17129	12144	13911	59658	72906	62853	C05653	HMDB0004089	101399	3342-77-6	36575	-	ko00380,ko01100
MEDN0461	D-Sedoheptuiose 7-Phosphate	Carbohydrates and Its metabolites	Phosphate sugars	287.017	425.93	[M-Ba]-	C7H13BaO10P	73839	8588.4	72201	109460	224020	109370	137180	106660	100220	103010	119690	208320	147660	64016	70803	90914	100090	61155	97787	105520	115260	C00281	HMDB0001068	22833559	2646-35-7	15721	-	--
MEDN0494	8,15-Dihete	FA	FFA	335.222	336.23	[M-H]-	C20H32O4	540810	1045900	2348000	1422300	3813000	2311200	1943300	2027600	704460	1978400	1169000	2818300	1123900	447200	2989300	2179700	2283700	990630	2134000	2266200	2249700	-	HMDB0010219	53480358	80234-65-7	88456	-	--
MEDN0498	Ribulose-5-Phosphate	Carbohydrates and Its metabolites	Phosphate sugars	229.011	230.019	[M-H]-	C5H11O8P	1241100	227800	1622800	2060200	7250700	3015800	3284700	4500800	1428200	2041900	1909600	3321200	1562700	846480	3499900	1493200	4404700	750360	2077000	2188800	1837300	C00117	HMDB0000618	439184	4300-28-1	17363	-	ko00030,ko00230,ko00440,ko00750,ko01100,ko01200,ko01230,ko01240,ko04918
MEDN0499	Argininosuccinic acid	Organic acid And Its derivatives	Organic acid And Its derivatives	289.115	290.123	[M-H]-	C10H18N4O6	542080	105810	1383800	1927700	5322600	3643400	3133900	1825500	823430	934050	1347500	1200700	1523600	395370	1864300	860980	2261200	293730	1704600	1841500	1307700	C03406	HMDB0000052	16950	2387-71-5	15682	5115	ko00220,ko00250,ko01100,ko01230
MEDN0502	2-Deoxyribose 1-Phosphate	Carbohydrates and Its metabolites	Phosphate sugars	213.016	214.024	[M-H]-	C5H11O7P	56527	72386	94713	87467	147200	67467	118490	175290	68422	238340	105010	172510	119140	81629	164610	89748	57516	97534	124830	110200	74468	C00672	HMDB0001351	439287	17210-42-3	28542	6182	ko00030,ko00240,ko01100
MEDN0506	N-Acetylglucosamine 1-Phosphate	Carbohydrates and Its metabolites	Phosphate sugars	300.048	301.056	[M-H]-	C8H16NO9P	461830	453010	1421700	4048500	7703700	5795700	5339400	5091200	367570	2442600	598700	1722000	1196900	309480	2047400	1106800	6486200	1724500	2577900	2893300	3617500	C04256	HMDB0001367	440272	6866-69-9	7125	6194	--
MEDN0523	Indole-3-lactic acid	Heterocyclic compounds	Indole and Its derivatives	204.066	205.074	[M-H]-	C11H11NO3	1383900	1628300	2853000	3664600	4749800	4269300	4382500	3579600	3755700	3395400	1441700	2324800	2883800	2457800	3562300	3830300	4375000	2148000	1886500	3150500	2198500	C02043	HMDB0000671	92904	1821-52-9	24813	5641	--
MEDN0531	D-Glucarate	Carbohydrates and Its metabolites	Sugar acids	209.03	210.038	[M-H]-	C6H10O8	4302.1	3903.6	25326	15757	93104	20093	14366	38810	11041	11317	14958	3875.6	15849	7787.2	121960	16800	47755	6343.4	22948	18030	12185	C00818	HMDB0029881	33037	87-73-0	16002	5633	ko00053,ko01100
MEDN0537	ADP-ribose	Nucleotide And Its metabolomics	Nucleotide and Its metabolomics	558.064	559.072	[M-H]-	C15H23N5O14P2	3944.6	25501	9592.9	40540	157950	149420	42141	15765	2409.1	7577.3	3790.5	6981.7	2905.2	817.39	5767.5	11521	55409	5234.9	33589	46892	34522	C00301	HMDB0001178	6059	20762-30-5	16960	6059	ko00230,ko01100
MEDN0538	UDP-glucose	Nucleotide And Its metabolomics	Nucleotide and Its metabolomics	565.047	566.055	[M-H]-	C15H24N2O17P2	31040	52763	31506	36060	2461200	376920	139980	56019	7630.8	10837	20904	99433	26820	5949.7	7319.1	60805	637090	10308	345020	421750	366250	C00029	HMDB0000286	5278	133-89-1	46229	-	ko00040,ko00052,ko00053,ko00240,ko00500,ko00520,ko00524,ko00561,ko01100,ko01240
MEDN0539	3'-Sialyllactose	Carbohydrates and Its metabolites	Sugars	632.204	633.212	[M-H]-	C23H39NO19	3674.9	10332	7803.1	9333.2	6502.6	8621.1	1018.3	3525.4	3095.5	9183.5	2322.8	12421	12945	1689.4	14534	2725.5	3429.4	12191	9972.6	6410.9	8990	-	HMDB0000825	123914	35890-38-1	-	5788	--
MEDN0541	DL-3,4-Dihydroxyphenyl glycol	Benzene and substituted derivatives	Benzene and substituted derivatives	169.05	170.058	[M-H]-	C8H10O4	15762	9853.5	15102	9492.4	18660	6914.2	12458	11355	11170	9772.4	9410.8	8887.3	12552	13275	8841.7	15329	6804.8	8319.8	11264	12683	12725	C05576	HMDB0000318	5307	28822-73-3	1387	5307	ko00350,ko01100
MEDN0554	2-(4-Hydroxyphenyl)ethanol	Benzene and substituted derivatives	Benzene and substituted derivatives	137.06	138.068	[M-H]-	C8H10O2	179790	287720	378220	208690	332180	395850	161890	1184700	235790	1365800	159310	540800	286230	458030	333910	387550	248460	732180	446580	379420	473060	C06044	HMDB0004284	7044	501-94-0	1879	7044	ko00350,ko01100
MEDN0561	N-Acetyl-Asp-Glu	Amino acid and Its metabolomics	Small Peptide	303.083	304.091	[M-H]-	C11H16N2O8	5788.2	13224	148430	26526	262740	108020	40621	71092	49882	89291	33251	26900	99219	9520.1	123840	83002	50992	41519	46695	108950	60782	C12270	HMDB0001067	188803	3106-85-2	95120	-	ko00250,ko01100,ko04080
MEDN0562	Indole-3-carbinol	Heterocyclic compounds	Indole and Its derivatives	146.061	147.068	[M-H]-	C9H9NO	2761000	2495200	2299600	2345200	2021500	2440100	2139200	2334900	2466400	2424000	2620900	2656000	2278300	2743200	2420000	2593700	2310500	2561100	2503200	2338500	2555400	-	HMDB0005785	3712	700-06-1	24814	-	--
MEDN0570	L-Erythrulose	Carbohydrates and Its metabolites	Sugars	119.034	120.042	[M-H]-	C4H8O4	7687.5	3460.3	5121.1	6824.4	8710.6	6586	7061.3	14226	18884	11304	7228	3500.4	11576	10350	18743	10533	11166	9593.4	7418.9	6854.8	5325	C02045	HMDB0006293	5460032	533-50-6	27913	-	--
MEDN0573	GDP-L-fucose	Nucleotide And Its metabolomics	Nucleotide and Its metabolomics	588.074	589.082	[M-H]-	C16H25N5O15P2	9	6562.3	14753	21276	194010	149120	140380	12434	9	8050.1	5615.6	5744.4	9331.4	9	9108.9	19878	244710	9850.6	45509	38036	35607	C00325	HMDB0001095	6001	15839-70-0	17009	6001	ko00051,ko00520,ko01100
MEDN0588	Glucerol 3-phosphate	Organic acid And Its derivatives	Phosphoric acids	171.006	172.014	[M-H]-	C3H9O6P	166000	510550	453080	549220	1040400	349510	274380	521820	234650	362960	313120	348430	368300	148490	878890	265400	559870	217410	387200	427430	364850	C02979	HMDB0000126	754	-	15978	5161	--
MEDN0602	Deoxyguanosine 5'-monophosphate(dGMP)	Nucleotide And Its metabolomics	Nucleotide and Its metabolomics	346.055	347.063	[M-H]-	C10H14N5O7P	27384	263140	265290	367290	1109000	778360	366440	271790	170660	69261	60073	117130	172530	45865	30572	183290	408800	62836	230100	274530	149780	C00362	HMDB0001044	65059	902-04-5	16192	-	ko00230,ko01100
MEDN0604	Tetradecanedioic acid	FA	FFA	257.175	258.183	[M-H]-	C14H26O4	41071	70349	58979	59108	123590	54601	77822	68470	22965	88613	52918	56199	50669	69458	139610	59257	75710	53060	52666	91745	67935	C11002	HMDB0000872	13185	821-38-5	76308	5833	--
MEDN0611	6β-hydroxytestosterone	Hormones and hormone related compunds	Hormones and hormone related compunds	303.196	304.204	[M-H]-	C19H28O3	9018.5	5885.9	27773	10821	10798	28032	23549	9012.2	9634.7	17235	14563	9924	9803.1	20343	9041.3	22355	21865	16424	15408	18535	15438	C14497	HMDB0006259	65543	62-99-7	34477	-	--
MEDN0615	Carbamoyl phosphate	Organic acid And Its derivatives	Phosphoric acids	139.975	140.983	[M-H]-	CH4NO5P	4070300	183920	12161000	6913500	12772000	9141500	7042800	10693000	4914800	7050300	6447600	2995000	6992400	3021700	15094000	8085700	13909000	3371300	7813100	8774300	8786600	C00169	HMDB0001096	278	590-55-6	17672	6002	ko00220,ko00230,ko00240,ko00250,ko00910,ko01100,ko01200,ko01230,ko01240
MEDN0632	N-Oleoyl Glycine	Alcohol and amines	Amines	338.27	339.277	[M-H]-	C20H37NO3	47473	36532	48687	36523	39165	40843	45184	61638	58599	43304	47131	52660	46433	38515	56309	61310	52816	40972	24933	54365	55325	-	HMDB0013631	6436908	2601-90-3	73723	-	--
MEDN0641	Ribose 1-phosphate	Carbohydrates and Its metabolites	Phosphate sugars	229.011	230.019	[M-H]-	C5H11O8P	1241100	227800	1622800	2060200	7250700	3015800	3284700	4500800	1428200	2041900	1909600	3321200	1562700	846480	3499900	1493200	4404700	750360	2077000	2188800	1837300	C00620	HMDB0001489	439236	14075-00-4	16300	6273	ko00030,ko00230,ko01100
MEDN0656	Indoleacetaldehyde	Heterocyclic compounds	Indole and Its derivatives	158.061	159.068	[M-H]-	C10H9NO	969440	1149700	2838900	1004800	2456700	1601200	2996400	1940600	1567600	1587000	2310300	2339100	2641500	1868700	2723400	1549200	2203000	1799800	1908800	2208600	2056700	C00637	HMDB0001190	800	2591-98-2	18086	6068	ko00380,ko01100
MEDN0657	D-Xylulose 5-phosphate	Carbohydrates and Its metabolites	Phosphate sugars	229.011	230.019	[M-H]-	C5H11O8P	1241100	227800	1622800	2060200	7250700	3015800	3284700	4500800	1428200	2041900	1909600	3321200	1562700	846480	3499900	1493200	4404700	750360	2077000	2188800	1837300	C00231	HMDB0000868	439190	4212-65-1	16332	5829	ko00030,ko00040,ko00053,ko01100,ko01200,ko01230,ko04918
MEDN0658	Hexadecanedioic acid	FA	FFA	285.207	286.214	[M-H]-	C16H30O4	73190	72534	92138	157050	353690	81256	111020	74090	94049	155890	97212	109290	102830	100290	406180	102320	142100	79034	139710	136160	137350	C19615	HMDB0000672	10459	505-54-4	73722	5642	ko01100
MEDN0669	5-OxoETE	FA	Oxidized lipids	317.212	318.219	[M-H]-	C20H30O3	2955.4	3959.9	34878	30715	8167.6	2381.2	6897.9	2967.7	1395.9	7928.1	7806.2	1985.5	4566.3	9	5822.4	17180	1629.7	3131.3	8149.5	8024	7239.1	C14732	HMDB0010217	5283159	106154-18-1	52449	-	ko00590
MEDN0678	Ethylsalicylate	Organic acid And Its derivatives	Organic acid And Its derivatives	165.055	166.063	[M-H]-	C9H10O3	5713000	6771800	6859300	4909500	4495600	5387000	5591700	6689600	7086300	6675700	5935100	6014700	5111700	5793700	5376700	5837200	5721400	6103800	3779800	3849700	4005500	-	HMDB0029817	8365	118-61-6	-	-	--
MEDN0739	4-Hydroxybenzyl alcohol	Benzene and substituted derivatives	Benzene and substituted derivatives	123.045	124.052	[M-H]-	C7H8O2	8314.9	23384	56885	62400	42185	14396	16579	22114	5676.9	20253	12976	16749	17783	3940.3	19851	17165	40719	7180.6	25527	17755	29429	C17467	HMDB0011724	125	623-05-2	67410	-	--
MEDN0745	Propylparaben	Benzene and substituted derivatives	Phenolic acids	179.071	180.079	[M-H]-	C10H12O3	65485	240240	187810	76555	5630.6	43180	6218.7	2720600	96925	1280800	73973	431190	126560	452770	18802	114330	1206.7	291700	324800	356130	347750	-	HMDB0032574	7175	94-13-3	32063	-	--
MEDN0748	Methylparaben	Benzene and substituted derivatives	Phenolic acids	151.04	152.047	[M-H]-	C8H8O3	69181	191160	182450	110720	14796	32039	10563	201380	40817	660870	87910	421670	82413	196750	17517	27507	15371	88168	125090	132350	124880	-	HMDB0032572	7456	99-76-3	31835	-	--
MEDN0750	(±)12-HEPE	FA	Oxidized lipids	317.212	318.219	[M-H]-	C20H30O3	6790.4	2337.6	33406	2041	4677.8	10689	26802	5927.8	786.96	6415.6	38035	364310	10210	1517.1	3081.8	10325	1538.5	3606.7	31700	29443	37106	-	HMDB0010202	10041593	81187-21-5	72645	-	--
MEDN0752	(±)15-HEPE	FA	Oxidized lipids	317.212	318.219	[M-H]-	C20H30O3	6790.4	2337.6	33406	2041	4677.8	10689	26802	5927.8	786.96	6415.6	38035	364310	10210	1517.1	3081.8	10325	1538.5	3606.7	31700	29443	37106	-	HMDB0010209	53480357	88852-33-9	-	-	--
MEDN0754	(±)17-HDHA	FA	Oxidized lipids	343.227	344.235	[M-H]-	C22H32O3	9	9	9	9	9	18826	8504.9	15004	9	34988	9	13479	6441.5	9	9	13873	1802	3689.7	8505.8	7397.2	6304	-	HMDB0010213	6439179	90780-52-2	72637	-	--
MEDN0756	(±)18-HEPE	FA	Oxidized lipids	317.212	318.219	[M-H]-	C20H30O3	6790.4	2337.6	33406	2041	4677.8	10689	26802	5927.8	786.96	6415.6	38035	364310	10210	1517.1	3081.8	10325	1538.5	3606.7	31700	29443	37106	-	HMDB0012611	53481496	141110-17-0	-	-	--
MEDN0763	(±)9-HETE	FA	Oxidized lipids	319.227	320.235	[M-H]-	C20H32O3	15980	9863.4	95342	153870	48163	31118	77103	20725	7159.9	91449	74481	8915.3	30367	3921.6	42658	76970	10743	11921	46048	45875	55318	-	HMDB0010222	5312978	79495-85-5	72785	-	--
MEDN0765	11,12-EET	FA	Oxidized lipids	319.227	320.235	[M-H]-	C20H32O3	38380	159730	366920	112970	191120	43790	16925	46380	131480	97492	123750	279110	173770	6192.2	236510	291880	15900	29237	105360	138420	116480	-	-	5283204	123931-40-8	-	-	--
MEDN0768	13-oxoODE	FA	Oxidized lipids	293.212	294.219	[M-H]-	C18H30O3	8238.6	9479.3	13685	13266	6588.7	19491	12044	26138	10899	23368	27545	249890	14987	7941.8	13132	36751	7519.7	8911.1	25837	25099	22356	C14765	HMDB0004668	6446027	54739-30-9	68947	-	ko00591
MEDN0769	14(S)-HDHA	FA	Oxidized lipids	343.227	344.235	[M-H]-	C22H32O3	7841.2	4006	83141	5396.7	3310.1	28891	23693	24636	240.98	29157	44955	602670	15536	1419.8	3022.1	13430	3968.9	7531.9	39195	45492	41749	-	-	-	119433-37-3	-	-	--
MEDN0771	15-OxoETE	FA	Oxidized lipids	317.212	318.219	[M-H]-	C20H30O3	5924.6	5717.7	15070	5236.9	11167	33959	19696	26808	2191.7	45780	7069.4	22421	13451	954.08	13219	38499	3175	3482.5	9656.1	17472	15793	C04577	HMDB0010210	5280701	81416-72-0	15559	-	ko00590
MEDN0779	5-HETrE	FA	Oxidized lipids	321.245	322.251	[M-H]-	C20H34O3	5211.2	12084	19411	22099	42176	151120	27630	41093	13117	214320	16049	160560	26574	1776.4	21711	114030	11786	9025.8	38789	45076	41197	-	-	-	195061-94-0	-	-	--
MEDN0780	5-iPF2α-VI	FA	Oxidized lipids	353.233	354.241	[M-H]-	C20H34O5	13506	49592	16897	113750	88965	21718	3770.5	43287	37759	46477	41968	90028	69756	76012	186240	35532	11285	29266	54439	51075	57819	-	-	-	180469-63-0	-	-	--
MEDN0781	6-keto-Prostaglandin F1α	FA	Oxidized lipids	369.228	370.236	[M-H]-	C20H34O6	54811	8391.2	88695	9	254470	20319	9	177680	852510	174870	150480	194960	311070	11271	412910	140760	9	71210	149200	144350	152350	-	-	-	58962-34-8	-	-	--
MEDN0784	9-oxoODE	FA	Oxidized lipids	293.212	294.219	[M-H]-	C18H30O3	8238.6	9479.3	13685	13266	6588.7	19491	12044	26138	10899	23368	27545	249890	14987	7941.8	13132	36751	7519.7	8911.1	25837	25099	22356	C14766	HMDB0004669	9839084	54232-59-6	72842	-	ko00591
MEDN0791	Prostaglandin D1	FA	Oxidized lipids	353.233	354.241	[M-H]-	C20H34O5	9350.3	12324	9626.3	31997	38911	31443	9	3532.8	30121	27420	49291	94265	53094	9	38700	165130	9	7919.3	36199	30299	31535	C06438	HMDB0005102	5280936	17968-82-0	27696	-	--
MEDN0792	Prostaglandin E1	FA	Oxidized lipids	353.233	354.241	[M-H]-	C20H34O5	9350.3	12324	9626.3	31997	38911	31443	9	3532.8	30121	27420	49291	94265	53094	9	38700	165130	9	7919.3	36199	30299	31535	C04741	HMDB0001442	5280723	745-65-3	15544	416	--
MEDN0793	Prostaglandin E2	Hormones and hormone related compunds	Hormones and hormone related compunds	351.217	352.225	[M-H]-	C20H32O5	190280	199470	505380	360990	481620	298670	9	61201	306910	456240	1054100	1249500	878590	27561	388950	1209300	9	133880	389740	447410	368780	C00584	HMDB0001220	5280360	363-24-6	15551	6089	ko00590,ko01100,ko04024,ko04080,ko04625,ko04726,ko04750,ko04921,ko04923,ko04924,ko04976,ko05140,ko05143,ko05146,ko05163,ko05165,ko05200,ko05323
MEDN0794	PGF1α	FA	Oxidized lipids	355.248	356.256	[M-H]-	C20H36O5	1759.1	4817.3	12352	10546	11381	3855.9	9	4380.4	10912	4377.5	3009.1	21273	7518.1	9	9126.7	15730	9	10799	8773.3	5612.6	5242.7	-	-	5280939	745-62-0	-	-	--
MEDN0795	Prostaglandin F2α	FA	Oxidized lipids	353.233	354.241	[M-H]-	C20H34O5	7875.2	48283	99568	61717	72812	17154	9	21325	29267	21918	31579	104170	70676	9	30899	129950	9	51508	32917	57959	45827	-	-	-	551-11-1	-	-	--
MEDN0797	Prostaglandin J2	FA	Oxidized lipids	333.207	334.214	[M-H]-	C20H30O4	2839.8	3124.5	57859	9	12402	9	9	9	25679	6098.1	16746	16153	27285	1730	21369	18094	9	3784.3	12701	12984	11735	C05957	HMDB0002710	5280884	60203-57-8	27485	3464	ko00590,ko01100,ko04726
MEDN0856	2',4'-Dihydroxyacetophenone	Benzene and substituted derivatives	Benzene and substituted derivatives	151.04	152.047	[M-H]-	C8H8O3	69181	191160	182450	110720	14796	32039	10563	201380	40817	660870	87910	421670	82413	196750	17517	27507	15371	88168	125090	132350	124880	C03663	HMDB0029659	6990	89-84-9	18414	-	--
MEDN1022	5,6-Dimethylbenzimidazole	Heterocyclic compounds	Heterocyclic compounds	145.077	146.084	[M-H]-	C9H10N2	54017	179210	62455	659510	431070	353650	149580	276640	17936	324520	66869	14784	42971	14343	54646	128660	183760	48736	134630	210610	177160	C03114	HMDB0003701	675	582-60-5	15890	-	ko00740,ko00860,ko01100,ko01240
MEDN1035	13(R)-HODE	FA	Oxidized lipids	295.2	296.235	[M-H]-	C18H32O3	57918	40300	168000	113480	92254	677310	167740	314610	87202	578650	395860	8976400	173090	44099	140290	306820	40687	64762	488240	519070	586860	-	-	13723970	10219-69-9	-	-	--
MEDN1039	Indole-4-carboxaldehyde	Heterocyclic compounds	Indole and Its derivatives	162.055	145.053	[M+H]+	C9H7NO	432250	444000	492460	407230	452640	398890	528650	299360	374470	419150	391200	439110	417950	423940	492000	412790	429830	377410	433940	392080	391330	-	-	333703	1074-86-8	-	-	--
MEDN1052	2-Hydroxyglutaric acid	Organic acid And Its derivatives	Organic acid And Its derivatives	147.029	148.037	[M-H]-	C5H8O5	14413	125380	39443	82137	100120	96551	83128	45830	21763	51044	24768	53979	29164	19537	48073	79957	161880	19298	26397	48167	39032	-	-	439939	13095-48-2	-	-	--
MEDN1054	Tetranor-12(R)-HETE	FA	Oxidized lipids	265.18	266.188	[M-H]-	C16H26O3	5142800	4361400	8598000	4788800	4401700	3848800	4126800	3730100	6248300	4535300	4046700	5188100	9833300	4341300	4859000	5030900	4496800	5418000	6091900	5952500	5893300	-	-	90469827	135271-51-1	-	-	--
MEDN1064	N-arachidene glycine	Aldehyde,Ketones,Esters	Esters	360.254	361.262	[M-H]-	C22H35NO3	1702.8	1823.2	2881.6	6436.9	13412	1446	1709.5	788.78	452.35	4336.8	2567.8	9	2572.8	681.88	6221.8	4286.5	1808.1	3016.4	3355.9	2954.3	4053.4	-	-	5283389	179113-91-8	-	-	--
MEDN1069	FFA(18:4)	FA	FFA	275.201	276.209	[M-H]-	C18H28O2	18697	1931.3	25589	7766.5	44451	14461	33336	25915	12802	27771	19854	6740.1	10343	8144.8	23712	24580	14862	16092	48665	46852	46304	C16300	-	1931	2012-14-8	-	-	ko00592
MEDN1078	cis-EODA	FA	Oxidized lipids	297.243	298.251	[M-H]-	C18H34O3	3220.4	2030.6	5594.6	14473	5175.4	11297	8695	8280.3	1207.5	24046	10308	19652	13494	4541.4	5469.5	8282.8	8398.8	4920	7177.6	7177.6	10123	C19418	HMDB0061650	119250	2443-39-2	85661	-	--
MEDN1083	Sphingosine 1-phosphate	SL	SM	378.2	379.249	[M-H]-	C18H38NO5P	14305	30448	35345	56236	15129	15998	42847	13250	1320.5	5676.2	11911	15112	23954	1179.2	4805.1	10447	13360	3000.9	13864	20700	20628	C06124	HMDB0000277	5283560	26993-30-6	37550	5272	ko00600,ko01100,ko04020,ko04071,ko04072,ko04080,ko04371,ko04666,ko05152
MEDN1087	UDP-D-galactose	Nucleotide And Its metabolomics	Nucleotide and Its metabolomics	565.047	566.055	[M-H]-	C15H24N2O17P2	31040	52763	31506	36060	2461200	376920	139980	56019	7630.8	10837	20904	99433	26820	5949.7	7319.1	60805	637090	10308	345020	421750	366250	C00052	HMDB0000302	18068	2956-16-3	67119	5291	ko00052,ko00520,ko01100
MEDN1092	4-Acetoxyphenol	Benzene and substituted derivatives	Phenolics	151.026	152.047	[M-H]-	C8H8O3	16740000	22125000	47738000	53034000	24685000	30562000	19987000	23907000	3434400	6093000	26304000	30344000	9406400	14538000	31625000	28718000	5460800	23531000	19131000	19576000	20786000	C13636	-	96009	3233-32-7	-	-	ko01100
MEDN1112	16-Hydroxyhexadecanoic acid	FA	FFA	271.227	272.235	[M-H]-	C16H32O3	213190	359400	508650	1687000	991650	365280	603680	266240	345010	831350	508800	674850	391170	208290	459060	424780	745930	322360	513760	527970	556020	-	HMDB0006294	10466	506-13-8	55328	-	--
MEDN1125	N,N′-dicyclohexylcarbodiimide	Alcohol and amines	Polyamines	205.17	206.178	[M-H]-	C13H22N2	2768700	2300500	4958700	3316700	3396000	4373600	2228500	3094200	5690700	3588700	3362200	5018200	3604300	4715700	2306400	4038600	3527700	3015100	2785300	3034600	3199100	-	-	10868	538-75-0	-	-	--
MEDN1139	DL-2-hydroxystearic acid	FA	FFA	299.259	300.266	[M-H]-	C18H36O3	36168	29860	89349	108840	82730	34666	78293	26433	34153	73513	50450	56061	53827	23096	49019	77323	53398	32004	54869	61828	61574	-	-	69417	629-22-1	-	-	--
MEDN1148	2-hydroxyhexadecanoic acid	FA	FFA	271.227	272.235	[M-H]-	C16H32O3	213190	359400	508650	1687000	991650	365280	603680	266240	345010	831350	508800	674850	391170	208290	459060	424780	745930	322360	513760	527970	556020	-	HMDB0031057	92836	764-67-0	75972	-	--
MEDN1159	FFA(15:1)	FA	FFA	239.201	240.209	[M-H]-	C15H28O2	189040	199410	153600	131720	113680	156790	174320	146550	153430	157970	164980	230690	157850	113730	143190	178220	174160	159200	174300	199400	168090	-	-	5312411	84743-29-3	-	-	--
MEDN1164	5-Nitrobenzimidazole	Heterocyclic compounds	Heterocyclic compounds	162.03	163.038	[M-H]-	C7H5N3O2	25005	32618	23123	27686	20873	31376	35873	31788	38853	28808	22426	35765	23899	20497	27681	34460	24087	35096	29083	29161	34147	-	-	7195	94-52-0	-	-	--
MEDN1183	Multifidol	Benzene and substituted derivatives	Phenolics	209.081	210.089	[M-H]-	C11H14O4	20224	12669	10774	11791	16709	17600	16696	12901	18325	19071	13707	14765	19324	11912	14773	19639	11896	18983	20065	18740	16807	C10709	-	12892	125074-06-8	-	-	--
MEDN1213	2-(4-hydroxyphenyl) propionate	Benzene and substituted derivatives	Phenolic acids	165.06	166.063	[M-H]-	C9H10O3	21838	109490	632570	225660	354380	67537	107080	178540	6868.7	136700	32404	33785	62256	5256.8	112130	176040	355390	36854	130110	142100	158590	-	HMDB0041683	102526	938-96-5	-	-	--
MEDN1221	D-Mannose 6-phosphate	Carbohydrates and Its metabolites	Phosphate sugars	259.022	260.03	[M-H]-	C6H13O9P	8023600	352060	16487000	17399000	38943000	43103000	36927000	18916000	13034000	9504300	18889000	10406000	19162000	4580400	22108000	13103000	23189000	6140700	22198000	19393000	23319000	C00275	-	65127	3672-15-9	-	-	ko00051,ko00520,ko01100,ko01240,ko04142
MEDN1224	Bis(1-inositol) -3,1'-phosphate 1-phosphate	Alcohol and amines	Alcohols	501	502.049	[M-H]-	C12H24O17P2	41428	126200	33726	72522	260840	55748	51277	122170	95308	134560	50211	227360	33430	114900	45362	35464	64717	106500	48778	92447	77080	C19799	-	53262311	-	-	-	ko00562
MEDN1226	2-amino-4-oxovaleric acid	Organic acid And Its derivatives	Organic acid And Its derivatives	130.05	131.058	[M-H]-	C5H9NO3	467400	601570	2972300	1506300	4775500	1711600	2101700	2643700	2580400	1190200	1663500	1156700	3460600	996120	2316900	1286700	2662600	779510	1841200	1832300	1888700	C03341	-	6184	4439-83-2	-	-	ko00472,ko01100
MEDN1227	Furfural diacetal	Others	Others	169.086	170.094	[M-H]-	C9H14O3	29181	31247	44278	40319	43016	30418	44008	22407	39495	24684	19473	46216	15888	26378	13009	29324	38905	28059	52540	51340	37921	C14280	-	83553	13529-27-6	-	-	--
MEDN1235	L-2-amino-6-oximelic acid	Organic acid And Its derivatives	Organic acid And Its derivatives	188.057	189.064	[M-H]-	C7H11NO5	31600	50055	44175	140840	148160	50715	138810	126250	50998	71093	77595	103040	79939	20343	71005	45038	141680	15519	80675	73571	71606	C03871	-	194695	75650-93-0	-	-	ko01100,ko01230
MEDN1239	5-O-(1-carboxyvinyl) -3-phosphate	Organic acid And Its derivatives	Phosphoric acids	323.028	324.025	[M-H]-	C10H13O10P	407850	90900	704740	1074200	2312500	975890	2037200	367520	113710	476410	667100	1090100	390180	122480	178140	701300	2024900	246910	718260	858950	696540	C01269	-	439463	89771-75-5	-	-	ko00400,ko01100,ko01230
MEDN1241	2-(α-D-mannosyl) -3-phosphate glyceride	Alcohol and amines	Amines	347.038	348.046	[M-H]-	C9H17O12P	5508.6	37870	102300	171870	869400	188630	182590	62899	19948	22127	9	21381	48848	11699	18044	55096	139740	14671	112540	100120	126600	C11516	-	13686	946-88-3	-	-	ko00051,ko01100
MEDN1246	3-(pyrazol-1-yl) -L-alanine	Amino acid and Its metabolomics	Amino acid derivatives	154.062	155.069	[M-H]-	C6H9N3O2	400480	490170	2155600	1271600	2832500	876780	1809800	1194800	661090	949870	1247600	1045800	1405700	605110	1765600	606910	1149000	616470	1092900	1131200	1146800	C01162	-	151491	2734-48-7	-	-	--
MEDN1247	1-pyrroline-4-hydroxy-2-carboxylate	Heterocyclic compounds	Heterocyclic compounds	128.035	129.043	[M-H]-	C5H7NO3	14124	36474	107530	160010	116640	54278	68775	57568	28671	28968	35831	80939	36203	59849	84681	48258	63086	39723	56133	45726	50844	C04282	HMDB0002234	440282	9054-77-7	16352	6564	ko00330,ko01100
MEDN1264	LPE(0:0/22:4)	GP	LPE	528.31	529.317	[M-H]-	C27H48NO7P	168060	184590	543950	491040	614370	330520	549950	168130	117270	254080	245710	131680	300730	83330	312250	415930	472110	110410	363830	367810	410710	-	-	-	-	-	-	--
MEDN1269	LPE(0:0/22:6)	GP	LPE	524.28	525.286	[M-H]-	C27H44NO7P	68799	296880	925880	324330	730470	289700	441390	94945	51460	149900	121630	92524	221350	40849	204450	373970	264830	153750	286060	300770	302670	-	-	-	-	-	-	--
MEDN1274	LPE(20:3/0:0)	GP	LPE	502.295	503.301	[M-H]-	C25H46NO7P	16700	475590	411220	281720	671160	263980	174300	65934	49448	90575	60195	121880	118900	34483	249110	295820	212200	63095	241300	253520	262880	-	-	-	-	-	-	--
MEDN1278	LPE(20:5/0:0)	GP	LPE	498.263	499.27	[M-H]-	C25H42NO7P	1711.2	24494	7422.3	19165	30016	19145	8017.3	2066.8	776.54	7765.9	2270.3	3130.5	9313.9	382.45	4695.5	13073	3212.4	9	16283	17699	12779	-	-	-	-	-	-	--
MEDN1287	LPE(0:0/16:1)	GP	LPE	450.264	451.27	[M-H]-	C21H42NO7P	22302	1198600	389520	154020	893440	672440	66792	147190	12020	64914	112070	1171100	41848	19885	168650	83126	293760	90567	434140	426320	623040	-	-	-	-	-	-	--
MEDN1288	Glycine linoleate	GL	DG	336.254	337.262	[M-H]-	C20H35NO3	8221.8	5713.3	7913.3	22981	16809	7487.9	7128.3	6385.4	6264.7	13216	8957.1	5726.6	8751.8	5503.1	11750	10125	7455.5	10176	9199.5	8194.6	8275.5	-	-	-	-	-	-	--
MEDN1302	D-Inositol-1,4-diphosphate	Alcohol and amines	Alcohols	338.988	339.996	[M-H]-	C6H14O12P2	9	9	163070	73344	9	246110	379380	9	32736	9	9	262930	276850	9	414000	102780	391290	9	22894	41454	29957	-	-	439444	74465-19-3	-	-	--
MEDN1328	L-Leucic acid	Organic acid And Its derivatives	Organic acid And Its derivatives	131	132.079	[M-H]-	C6H12O3	3134.7	14175	8738.5	17661	108870	22399	3864.9	9836.4	409.53	7159.5	8449.9	14207	7892.5	9085.4	40770	37095	36823	4722.1	20365	25781	18822	-	HMDB0000746	83697	13748-90-8	44510	5714	--
MEDN1406	Tridecanedioic acid	FA	FFA	243.161	244.167	[M-H]-	C13H24O4	347430	476670	174450	156270	142770	140190	1054500	209580	110470	155450	302410	189360	162090	158810	493720	175510	118710	154730	311960	271970	255160	-	-	10458	505-52-2	-	-	--
MEDN1410	N-Palmitoylglycine	Amino acid and Its metabolomics	Amino acid derivatives	312.256	313.262	[M-H]-	C18H35NO3	72628	71025	48474	70322	60846	62122	60939	67872	71287	86151	71701	68991	62680	67126	70827	67239	54800	73254	64748	61631	65660	-	HMDB0013034	151008	2441-41-0	479285	-	--
MEDN1414	12-HHT	FA	Oxidized lipids	279.198	280.204	[M-H]-	C17H28O3	4685.8	12236	51520	2328.3	24194	7791.6	1822.7	506.6	16670	14103	6380.4	6806.1	13611	784.62	13127	11455	782.62	3892.3	11750	8250.8	9375.6	-	HMDB0012535	5312765	54397-84-1	63977	-	--
MEDN1422	8(S)-HETrE	FA	Oxidized lipids	321.245	322.251	[M-H]-	C20H34O3	5211.2	12084	19411	22099	42176	151120	27630	41093	13117	214320	16049	160560	26574	1776.4	21711	114030	11786	9025.8	38789	45076	41197	-	-	53394269	889573-69-7	-	-	--
MEDN1423	15(S)-HETrE	FA	Oxidized lipids	321.245	322.251	[M-H]-	C20H34O3	5211.2	12084	19411	22099	42176	151120	27630	41093	13117	214320	16049	160560	26574	1776.4	21711	114030	11786	9025.8	38789	45076	41197	-	HMDB0005045	5283145	92693-02-2	88348	-	--
MEDN1426	9(S),12(S),13(S)-TriHOME	FA	Oxidized lipids	329.233	330.241	[M-H]-	C18H34O5	27264	18428	58178	36229	50421	194830	56748	97879	17913	93994	36030	565240	40252	15962	35053	95597	29858	30953	74474	74876	78588	C14833	HMDB0004708	9858729	97134-11-7	34506	-	ko00591
MEDN1430	Prostaglandin A2	FA	Oxidized lipids	333.207	334.214	[M-H]-	C20H30O4	2839.8	3124.5	57859	9	12402	9	9	9	25679	6098.1	16746	16153	27285	1730	21369	18094	9	3784.3	12701	12984	11735	C05953	HMDB0002752	5280880	13345-50-1	27820	-	ko00590,ko01100,ko04726
MEDN1446	11-HEDE	FA	Oxidized lipids	323.5	324.266	[M-H]-	C20H36O3	19394	10187	31238	47087	8654.2	8556.6	1888.1	6197	28184	14658	39409	108090	53554	9	22057	37145	9	5902.8	21937	22820	22967	-	-	53394270	5598-37-8	-	-	--
MEDN1447	15-HEDE	FA	Oxidized lipids	323.5	324.266	[M-H]-	C20H36O3	19394	10187	31238	47087	8654.2	8556.6	1888.1	6197	28184	14658	39409	108090	53554	9	22057	37145	9	5902.8	21937	22820	22967	-	-	13723965	77159-57-0	-	-	--
MEDN1452	11β-Prostaglandin E2	FA	Oxidized lipids	351.219	352.225	[M-H]-	C20H32O5	163890	136960	429260	268920	421120	179940	1343.5	50450	197450	252260	743210	886770	589500	15957	294630	836990	9	97066	257320	354610	300040	-	HMDB0060041	5283061	38310-90-6	89581	-	--
MEDN1457	8-iso Prostaglandin F2α	FA	Oxidized lipids	353.233	354.241	[M-H]-	C20H34O5	9	4123.2	30933	9	66888	17181	9	5440.2	18668	16584	9	12808	32510	9	20357	28634	9	13728	18004	20119	17800	-	-	5282263	27415-26-5	-	-	--
MEDN1459	15-keto Prostaglandin F1α	FA	Oxidized lipids	353.234	354.241	[M-H]-	C20H34O5	3051.2	40962	78767	42353	56975	12030	3055.7	14133	15164	15321	26208	71144	64115	3849	18048	91649	9	59021	24139	30680	33651	-	HMDB0060045	5283118	21562-58-3	72593	-	--
MEDN1460	11β-Prostaglandin F2α	FA	Oxidized lipids	353.233	354.241	[M-H]-	C20H34O5	9	4123.2	30933	9	66888	17181	9	5440.2	18668	16584	9	12808	32510	9	20357	28634	9	13728	18004	20119	17800	C05959	HMDB0010199	5280886	38432-87-0	27595	-	ko00590
MEDN1466	11-keto-TXB2	FA	Oxidized lipids	367.213	368.22	[M-H]-	C20H32O6	4027	24792	31847	9	36690	9	9	9	9	9750.2	9	8898.8	14607	9	11869	4881.4	9	9	12190	5704.2	8875.8	-	-	5280891	67910-12-7	-	-	--
MEDN1475	Sorbitol 6-phosphate	Carbohydrates and Its metabolites	Phosphate sugars	523.082	262.045	[2M-H]-	C6H15O9P	5789.6	15503	50495	80209	79313	36496	48122	234490	9409.8	423380	14398	42290	26072	8927.7	34021	20981	19866	18637	77114	103750	90015	C01096	HMDB0005831	152306	20479-58-7	743019	-	ko00051,ko01100
MEDN1484	Ethionamide	Heterocyclic compounds	Pteridines and derivatives	165.041	166.056	[M-H]-	C8H10N2S	3840900	4390600	4321800	3050200	3184600	3439600	3506500	3804800	4190900	4172000	3822400	4050300	3156300	3674000	3457300	3751000	3725200	3831500	2489100	2816200	2801000	-	-	-	536-33-4	-	-	--
MEDN1485	Glycerophospho-N-Arachidonoyl Ethanolamine	GP	LPE	500.277	501.285	[M-H]-	C25H44NO7P	962220	1625100	1738800	1496900	5208300	4172700	1399300	1493000	567150	1490000	1180300	1516200	1256800	501040	1337600	2388600	2466900	1784600	1999500	1831000	1754900	-	-	-	201738-25-2	-	-	--
MEDN1504	3-Hydroxycinnamic acid	Organic acid And Its derivatives	Organic acid And Its derivatives	163.044	164.047	[M-H]-	C9H8O3	65178	65655	58863	61603	52386	47618	65535	62971	58076	62919	72190	83839	55218	62400	57737	63515	52543	57266	51972	63359	52758	-	HMDB0001713	637541	14755-02-3	32357	305	--
MEDN1516	6-Hydroxyflavone (6-HF)	Benzene and substituted derivatives	Benzene and substituted derivatives	237.056	238.063	[M-H]-	C15H10O3	30459	32171	33286	24946	25491	20941	21200	21704	26442	32564	19926	14606	22541	14640	30211	20740	22147	24186	29234	18504	30446	C14137	HMDB0141530	72279	6665-83-4	34472	-	--
MEDN1518	Acetylvaline	Amino acid and Its metabolomics	Amino acid derivatives	158.084	159.09	[M-H]-	C7H13NO3	3360.8	10626	28940	14657	33489	16403	14049	12090	1019.5	15425	9947.3	9937.1	8761	5918.8	14928	15924	13627	4078.2	11845	11410	14538	-	HMDB0011757	66789	96-81-1	-	-	--
MEDN1562	Monobutyl phthalate	Aldehyde,Ketones,Esters	Esters	221.083	222.089	[M-H]-	C12H14O4	71425	65465	106600	516910	155010	75049	62718	199100	87725	539420	59495	125920	116670	676120	220400	420020	37782	223930	203940	186240	134550	-	HMDB0013247	8575	131-70-4	-	-	--
MEDN1566	Octadecanedioic acid	Organic acid And Its derivatives	Organic acid And Its derivatives	313.243	314.246	[M-H]-	C18H34O4	19479	19492	22871	96705	91536	16005	39613	20129	23389	41404	23482	22981	35622	23282	100630	45726	22386	21235	41888	36586	27751	-	HMDB0000782	70095	871-70-5	133086	5748	--
MEDN1597	Phosphatidylethanolamine lyso alkenyl 16:0	GP	LPE	436.247	437.6	[M-H]-	C21H44NO6P	34377	463870	227710	93898	252520	265940	72953	98536	84965	109470	46068	139550	73565	30688	118520	115530	120850	64868	169780	176810	186170	-	-	134748036	-	-	-	--
MEDN1600	LPA(16:0/0:0)	GP	LPA	409.236	410.243	[M-H]-	C19H39O7P	42713	135950	97198	152200	132320	176660	81925	35812	37049	57096	39027	41892	51121	30692	54060	108170	89660	68903	121160	101430	81077	C04036	HMDB0007853	6419701	22002-85-3	64023	-	--
MEDN1602	3-Deoxyguanosine	Nucleotide And Its metabolomics	Nucleotide and Its metabolomics	266.089	267.097	[M-H]-	C10H13N5O4	46184	12241	102350	33096	458740	138420	117270	243390	34823	94300	49277	56503	106200	34479	72239	57986	132990	23171	82261	115800	113290	-	HMDB0000085	135440068	3608-58-0	17172	3395	--
MEDN1612	Cytidine 2',3'-cyclic monophosphoric acid	Nucleotide And Its metabolomics	Nucleotide and Its metabolomics	304.034	305.041	[M-H]-	C9H12N3O7P	7586.8	34216	46044	67080	91826	30817	73826	32966	3600.8	35563	35913	144740	34749	5632.1	34026	19352	55641	7978.5	76238	60939	81637	C02354	HMDB0011691	91746159	633-90-9	-	-	ko00240,ko01100
MEDN1613	Cytochalasin-H	Hormones and hormone related compunds	Hormones and hormone related compunds	474.256	493.283	[M-H2O-H]-	C30H39NO5	147830	171860	380840	210790	151230	353450	162870	222220	105530	52788	136720	86708	230990	104170	25100	219850	280740	187770	182690	203800	200380	-	-	6434468	53760-19-3	-	-	--
MEDN1621	Isocitric acid	Organic acid And Its derivatives	Organic acid And Its derivatives	173.009	192.027	[M-H2O-H]-	C6H8O7	1166400	1285700	3071000	1282200	3241700	2262900	4554300	1971700	1915400	2155100	2676400	2025400	4027800	1768300	4197300	1690600	2243000	1700000	2262400	2618800	2862000	C00311	HMDB0000193	1198	320-77-4	30887	3328	ko00020,ko00630,ko01100,ko01200,ko01210,ko01230,ko01240,ko04922,ko05230
MEDN1639	Glu-Thr	Amino acid and Its metabolomics	Small Peptide	229.082	248.101	[M-H2O-H]-	C9H16N2O6	5852.3	9	275540	42355	115710	9	72560	13419	6463.1	7659	21243	16241	13260	21329	21577	4166.9	7205.4	8179.6	29062	34027	37297	-	HMDB0028829	6998031	6875-80-5	73510	-	--
MEDN1648	CMPentylF	Organic acid And Its derivatives	Organic acid And Its derivatives	267.117	268.136	[M-H]-	C12H20N4OS	12494	58493	41447	68867	30591	18372	7905.2	31446	23134	50095	68802	87404	132780	40093	98123	18788	11376	38124	38676	42295	49868	C19107	-	194501	73248-95-0	-	-	--
MEDN1654	Gemfibrozil	Benzene and substituted derivatives	Benzene and substituted derivatives	249.15	250.157	[M-H]-	C15H22O3	28515	31674	43305	32991	36880	34228	51150	54441	30608	38783	44141	41097	40987	38965	26159	28598	18301	46560	32889	38910	37538	C07020	HMDB0015371	3463	25812-30-0	5296	-	ko05207
MEDN1656	Hydroxypiperazic acid	Heterocyclic compounds	Heterocyclic compounds	145.099	146.106	[M-H]-	C5H10N2O3	120540	167220	255420	325510	340590	265830	259510	296450	259360	185710	247780	408830	189830	151840	255160	144440	231050	112710	233400	280010	215550	C00739	-	129859924	-	-	-	ko00310,ko01100
MEDN1663	2-(2-Isopropyl-5-methylphenoxy)acetic acid	Benzene and substituted derivatives	Benzene and substituted derivatives	207.016	208.25	[M-H]-	C12H16O3	68532	160270	118950	108240	255610	63408	67095	72702	83089	220850	120210	260890	259080	99415	450920	104960	60031	117500	137630	168600	136640	-	-	220116	5333-40-4	-	-	--
MEDN1684	S-Ribosyl-L-homocysteine	Amino acid and Its metabolomics	Amino acid derivatives	266.09	267.078	[M-H]-	C10H20N2O4	3351.1	23949	31734	30429	62560	42652	12556	25986	8548.2	11162	6772.9	11287	9904.2	1951.6	11834	6404	10457	6408.4	27205	19192	10398	C03539	-	-	-	-	-	ko00270,ko01100,ko01230
MEDN1686	3-Methylaspartate	Amino acid and Its metabolomics	Amino acid derivatives	146.047	147.053	[M-H]-	C5H9NO4	2376000	1954700	8041700	6486100	10179000	5802700	5769500	6941500	3867400	4368300	5536800	3428600	4642600	2661500	6356700	3887200	6170600	2598900	4837900	6146600	5143200	C03618	-	852	6667-60-3	-	-	ko00630,ko01100,ko01200
MEDN1690	Docodiendioicacid	Organic acid And Its derivatives	Organic acid And Its derivatives	365.27	370.6	[M-H]-	C22H38O4	6975.6	7707.9	3378.5	7659.7	3294.6	4197.8	2425.3	5431	5057.2	10890	19811	16186	9458.4	5941.4	11364	5927.1	1383	8322.2	6220.5	6831.1	5819	-	-	-	-	-	-	--
MEDN1691	His-Ser	Amino acid and Its metabolomics	Small Peptide	241.216	242.23	[M-H]-	C9H14N4O4	9127.5	17221	11869	1707.7	7819.8	4476.1	337.26	9219.7	5082.5	10876	12620	38484	22009	1342.2	13340	1733.1	1379.6	11612	9559.3	12942	9641.5	-	HMDB0028894	435727	21438-60-8	-	-	--
MEDN1692	Phosphatidylethanolamine lyso alkenyl 18:2	GP	LPE	460.28	460.283	[M-H]-	C23H44NO6P	250920	331890	208290	174330	150400	183040	208220	157940	303830	347270	290380	166340	97716	176620	261330	128090	260520	191250	172130	181640	122400	-	-	-	-	-	-	--
MEDN1706	3-(2-Hydroxyphenyl)propanoic acid	Benzene and substituted derivatives	Phenolic acids	165.06	166.063	[M-H]-	C9H10O3	47814000	44529000	45695000	44522000	40719000	46043000	43784000	46693000	45044000	48303000	50879000	56545000	44345000	45929000	43726000	48844000	45982000	47428000	41405000	44183000	45056000	-	HMDB0033752	873	495-78-3	16104	-	--
MEDN1714	Isokaurenoic acid	Organic acid And Its derivatives	Organicacid and Its derivatives	301.217	302.225	[M-H]-	C20H30O2	29751	42924	80647	30509	172880	40801	43986	36037	27688	115550	26424	37365	30453	54120	254350	50209	32808	33355	52592	58036	60323	C11874	-	73062	6730-83-2	-	-	ko01100
MEDN1719	Tetradecyl phosphonic acid	Organic acid And Its derivatives	Organicacid and Its derivatives	277.196	278.201	[M-H]-	C14H31O3P	16439	17927	22094	26988	26769	26524	23090	23062	17502	19278	19131	20948	22320	16330	20943	22979	28715	21463	22888	22381	18496	-	-	78401	4671-75-4	-	-	--
MEDN1722	Piperic acid	Organic acid And Its derivatives	Organicacid and Its derivatives	165.019	166.027	[M-H]-	C8H6O4	581630	587100	633880	460910	412630	550480	493740	562160	625780	528940	555500	608870	500130	493620	495010	553530	560570	614990	387380	368340	384360	C04599	HMDB0032613	7196	94-53-1	-	-	ko05012,ko05022
MEDN1757	Isomaltotriose	Carbohydrates and Its metabolites	Sugars	503.16	504.4	[M-H]-	C18H32O16	7637.6	19189	832.23	2452.6	3369.2	49267	3475.9	1314.5	24395	574.34	2794.3	107610	43719	3748.2	12303	4405.2	6630	24089	23594	24518	18632	-	-	439668	3371-50-4	-	-	--
MEDN1758	dextrin	Carbohydrates and Its metabolites	Sugars	503.16	504.4	[M-H]-	C18H32O16	7637.6	19189	832.23	2452.6	3369.2	49267	3475.9	1314.5	24395	574.34	2794.3	107610	43719	3748.2	12303	4405.2	6630	24089	23594	24518	18632	-	HMDB0006857	62698	9004-53-9	-	-	--
MEDN1761	D-(+)-talose	Carbohydrates and Its metabolites	Sugars	179.057	180.16	[M-H]-	C6H12O6	127930	101690	316690	217810	288860	461790	151010	441650	401950	205700	233510	98396	407510	297500	1636800	713540	360050	257160	426820	507790	499660	-	-	99459	2595-98-4	-	-	--
MEDN1762	D-Allose	Carbohydrates and Its metabolites	Sugars	179.057	180.16	[M-H]-	C6H12O6	127930	101690	316690	217810	288860	461790	151010	441650	401950	205700	233510	98396	407510	297500	1636800	713540	360050	257160	426820	507790	499660	-	-	439507	2595-97-3	-	-	--
MEDN1770	2-Naphthalenesulfonic acid	Benzene and substituted derivatives	Benzene and substituted derivatives	207.012	208.019	[M-H]-	C10H8O3S	1890400	1137600	894720	1090300	592080	999190	1008600	1110000	977140	1138000	1308200	1189600	911710	1019400	929060	1295400	1072900	1151400	1149500	1126800	1083100	C16202	-	8420	120-18-3	-	-	--
MEDN1771	4,4'-Dihydroxybenzophenone	Benzene and substituted derivatives	Benzene and substituted derivatives	213.056	214.063	[M-H]-	C13H10O3	74636	67122	54643	68832	60129	54354	56013	63906	79575	57514	78095	84814	68167	74936	67584	79656	48210	67242	78636	65498	70931	C14220	-	69150	611-99-4	-	-	--
MEDN1813	ent-Prostaglandin F2α	Organic acid And Its derivatives	Organicacid and Its derivatives	353.235	354.5	[M-H]-	C20H34O5	10403	59520	109180	59945	80715	25343	1676.7	17146	30122	39590	47772	107950	106780	4967.4	45654	184010	9	84137	44415	53190	50227	-	-	35027306	54483-31-7	-	-	--
MEDN1815	8-iso Prostaglandin E1	Organic acid And Its derivatives	Organicacid and Its derivatives	353.235	354.5	[M-H]-	C20H34O5	13563	74842	119870	80173	103990	20583	2552.7	21711	31841	34128	59241	133310	100890	7700.8	55321	170710	2794.5	67148	65720	49888	65021	-	HMDB0004686	5283212	21003-46-3	-	-	--
MEDN1820	8-iso Prostaglandin F2β	Organic acid And Its derivatives	Organicacid and Its derivatives	353.233	354.5	[M-H]-	C20H34O5	9	4123.2	30933	9	66888	17181	9	5440.2	18668	16584	9	12808	32510	9	20357	28634	9	13728	18004	20119	17800	-	HMDB0002115	5283216	177020-26-7	-	-	--
MEDN1837	2,6-Di-tert-butyl-4-(hydroxymethyl)phenol	Benzene and substituted derivatives	Benzene and substituted derivatives	235.168	236.178	[M-H]-	C15H24O2	407070	397790	353140	419330	343590	368400	420700	378720	401760	443180	416320	436210	409920	427880	375950	391320	373620	400880	366160	359210	382660	-	HMDB0032048	6929	88-26-6	-	-	--
MEDN1840	Pinolenic acid	FA	FFA	277.218	278.4	[M-H]-	C18H30O2	17139	20045	56114	20136	99424	20801	61828	27607	27725	42284	55666	18732	21141	7264.9	47647	54486	29971	38519	27170	38946	35385	-	-	5312495	16833-54-8	-	-	--
MEDN1847	16,16-Dimethyl Prostaglandin A2	Organic acid And Its derivatives	Organicacid and Its derivatives	361.238	362.5	[M-H]-	C22H34O4	6461.3	12811	63827	3306.1	28474	4352.2	1273.7	3805	14598	11683	9460.4	17970	8717.3	9	9622.6	10008	9	7679.1	12299	14079	13092	-	-	5283083	41691-92-3	-	-	--
MEDN1854	9,10-dihydroxystearic acid	FA	FFA	315.255	316.5	[M-H]-	C18H36O4	11995	17609	19905	16979	14676	13082	19013	35026	7741.1	21496	12101	17039	18435	15504	16523	8327.5	16627	16614	8600.5	10533	13752	-	-	89377	120-87-6	-	-	--
MEDN1856	(R)-3-Hydroxymyristic acid	Organic acid And Its derivatives	Organicacid and Its derivatives	243.197	244.37	[M-H]-	C14H28O3	41648	28454	120340	140600	44312	34175	58529	31497	20344	57173	40747	39651	59228	14233	34935	42071	76860	40479	43466	53370	51283	-	-	5288266	28715-21-1	-	-	--
MEDN1859	4-Oxoretinoic acid	Benzene and substituted derivatives	Benzene and substituted derivatives	313.181	314.4	[M-H]-	C20H26O3	12740	18678	15717	16863	8708.8	14051	10743	12230	15964	10123	14283	8481.3	8318.2	14309	11155	5592.3	20418	18933	6652.1	9921	11873	C16678	HMDB0006285	6437063	38030-57-8	80656	-	ko00830,ko01100
MEDN1861	N-Myristoylglycine	Amino acid and Its metabolomics	Amino acid derivatives	284.222	285.42	[M-H]-	C16H31NO3	132330	106510	253640	167550	193880	123530	144190	118440	87942	120540	106790	127720	125270	82067	102420	121830	85219	116320	114980	134480	149630	-	HMDB0013250	72348	14246-55-0	87142	-	--
MEDN1863	Carbocyclic Hemoxane A2	Organic acid And Its derivatives	Organicacid and Its derivatives	347.259	348.5	[M-H]-	C22H36O3	1921.7	1408.7	3696.9	2837.4	6852.9	26027	16977	17779	1543.5	66554	7019.7	30578	3575.6	348.66	2045.5	24137	1978.9	829.25	10470	13332	11394	-	-	5311387	74034-56-3	-	-	--
MEDN1865	15(R)-prostaglandin E1	Organic acid And Its derivatives	Organicacid and Its derivatives	353.235	354.5	[M-H]-	C20H34O5	4415.6	9461.1	21752	24625	22953	21631	9	4411.4	11898	17297	25897	73350	29101	9	17037	83460	9	9209.3	18055	24955	17219	-	-	5283056	20897-91-0	-	-	--
MEDN1878	Trolox	Benzene and substituted derivatives	Benzene and substituted derivatives	249.113	250.29	[M-H]-	C14H18O4	33773	24453	31022	21939	10528	13788	10446	17212	17397	20043	33012	23488	18259	24318	17787	20114	10398	28124	24488	27479	18235	-	-	40634	53188-07-1	-	-	--
MEDN1886	(S)-2-Hydroxy-3-phenylpropanoic acid	Organic acid And Its derivatives	Organicacid and Its derivatives	165.056	166.17	[M-H]-	C9H10O3	13855	95669	589570	187670	284190	58004	104890	169830	6197.7	97019	33353	26206	41406	7433	92255	155030	300160	27586	101620	141970	130430	-	-	444718	20312-36-1	-	-	--
MEDN1890	L-Histidinol	Amino acid and Its metabolomics	Amino acid derivatives	140.083	141.17	[M-H]-	C6H11N3O	3432.9	2880.7	14230	6343	24807	8285	11403	11726	3855.9	4228	5315.9	1747.3	5234.3	2832.6	20312	7018.2	19229	4809.5	9694.6	7893.5	8805.8	-	-	165271	4836-52-6	-	-	--
MEDN1897	L-Gulose	Carbohydrates and Its metabolites	Carboxylic acids and derivatives	179.057	180.16	[M-H]-	C6H12O6	127930	101690	316690	217810	288860	461790	151010	441650	401950	205700	233510	98396	407510	297500	1636800	713540	360050	257160	426820	507790	499660	-	-	80127	6027-89-0	-	-	--
MEDN1904	Glycine deoxycholic acid	Bile acids	Bile acids	448.306	449.314	[M-H]-	C26H43NO5	9	7553.5	2115.9	2407.5	1802.9	9	3971.8	2411.7	4904.4	2136.6	2424.5	6165.3	7330.2	2723.3	15329	2139.3	3614.3	2724.3	3961.3	3331.2	4283.2	C05464	HMDB0000631	3035026	360-65-6	27471	5604	--
MEDP0154	5,6-Dihydro-5-Methyluracil	Nucleotide And Its metabolomics	Nucleotide and Its metabolomics	129.1	128.059	[M+H]+	C5H8N2O2	83187	93557	309070	1401400	1191600	734400	70383	616030	37738	247710	117090	156450	133100	61491	265340	564190	306110	86350	278600	340990	352850	C00906	HMDB0000079	93556	696-04-8	27468	5135	--
MEDP0177	Thymine	Nucleotide And Its metabolomics	Nucleotide and Its metabolomics	127	126.043	[M+H]+	C5H6N2O2	214800	196910	1611700	1128900	1471400	498070	830090	602350	80606	298570	473280	1126600	452790	110890	654320	365370	907140	98377	575510	548350	595720	C00178	HMDB0000262	1135	65-71-4	-	-	ko00240,ko01100
MEDP0186	L-Thyroxine	Hormones and hormone related compunds	Hormones and hormone related compunds	777.687	776.687	[M+H]+	C15H11I4NO4	125240	211620	130370	305850	190890	95079	249490	145000	161810	176670	216380	279960	280440	106080	463040	145030	149730	167300	231640	172020	158040	C01829	HMDB0000248	5819	51-48-9	-	-	ko00350,ko01100,ko04080,ko04918,ko04919,ko04976,ko05320
MEDP0248	N-Methylnicotinamide	CoEnzyme and vitamins	CoEnzyme and vitamins	137	136.064	[M+H]+	C7H8N2O	13216	47888	10393	9	480250	44612	38228	63600	8267.7	27310	33373	45212	9	9	78593	16568	90364	24179	59967	61271	60119	-	HMDB0003152	64950	114-33-0	64399	-	--
MEDP0276	Indole-3-Carboxaldehyde	Heterocyclic compounds	Indole and Its derivatives	146.1	145.053	[M+H]+	C9H7NO	100570	140300	148550	118790	132390	110080	262360	103650	98466	143920	113610	94374	154340	83316	136050	101710	108720	98810	106320	127320	130420	C08493	HMDB0029737	10256	487-89-8	343043	-	--
MEDP0336	LPC(0:0/14:0)	GP	LPC	468.3	467.301	[M+H]+	C22H46NO7P	105240	2150000	492230	553730	1762600	1229500	357260	812090	65909	171190	234450	629690	148990	42666	164310	322200	1246700	181020	866200	965710	860880	-	HMDB0010379	460604	20559-16-4	64489	-	--
MEDP0361	4-Hydroxybenzaldehyde	Benzene and substituted derivatives	Benzene and substituted derivatives	123.04	122.037	[M+H]+	C7H6O2	58806	86223	405870	86443	432370	45770	546070	81915	12256	291540	44314	13517	128150	42506	55052	74159	67869	37222	106520	83447	95634	C00633	HMDB0011718	126	123-08-0	17597	-	ko01100
MEDP0389	Pantetheine	CoEnzyme and vitamins	CoEnzyme and vitamins	279.13	278.13	[M+H]+	C11H22N2O4S	89099000	68804000	74161000	74588000	80432000	102040000	76791000	76091000	81045000	86077000	58232000	80407000	85495000	84498000	91233000	70079000	63512000	81546000	89124000	100760000	84198000	C00831	HMDB0003426	479	496-65-1	16753	6928	ko00770
MEDP0401	5'-Deoxy-5'-(Methylthio) Adenosine	Nucleotide And Its metabolomics	Nucleotide and Its metabolomics	298	297.09	[M+H]+	C11H15N5O3S	59321	354260	696650	1633500	983240	3475200	145480	800630	49003	63860	51420	973660	171320	28294	94847	59872	473480	43271	680490	687870	741230	C00170	HMDB0001173	439176	2457-80-9	17509	3425	ko00270,ko01100
MEDP0408	11-Cis-Retinol	CoEnzyme and vitamins	CoEnzyme and vitamins	287.3	286.23	[M+H]+	C20H30O	4281.7	6254.6	8761.9	20618	4511.2	4046.6	5285	6524.7	1314.5	2688.6	7229.2	8558.4	7568.2	2977.2	9257	6091.5	5019	9106	4672.8	5729.8	4406.9	C00899	HMDB0006216	5280382	22737-96-8	16302	-	ko00830
MEDP0461	2-Methylguanosine	Nucleotide And Its metabolomics	Nucleotide and Its metabolomics	298.1	297.107	[M+H]+	C11H15N5O5	1324200	3011600	6269100	13761000	9938500	4437400	12740000	3917100	461500	6775500	3506600	14203000	4085100	894420	1790700	4105000	8061800	2052900	4824500	5666800	5779700	-	HMDB0005862	135501934	2140-77-4	19702	-	--
MEDP0507	2-Hydroxycinnamic acid	Benzene and substituted derivatives	Phenolic acids	163.044	164.047	[M-H]-	C9H8O3	65178	65655	58863	61603	52386	47618	65535	62971	58076	62919	72190	83839	55218	62400	57737	63515	52543	57266	51972	63359	52758	C01772	HMDB0002641	637540	614-60-8	18125	6727	ko00360,ko01100
MEDP0529	Indole-3-acetamide	Heterocyclic compounds	Indole and Its derivatives	175.079	174.079	[M+H]+	C10H10N2O	96024	484550	315900	3410300	2407200	1413000	946630	1383500	46405	1021900	174290	154950	203680	42490	253280	203170	719420	90469	724200	746390	709240	C02693	HMDB0029739	397	879-37-8	16031	-	ko00380,ko01100
MEDP0537	LPC(O-16:0/2:0)	GP	LPC	524.36	523.364	[M+H]+	C26H54NO7P	23186000	142480000	100790000	69896000	115930000	102600000	40862000	48518000	26646000	32963000	32310000	39720000	35721000	11084000	35777000	53784000	41881000	38145000	91576000	88932000	88238000	-	HMDB0062195	108156	74389-68-7	44811	-	--
MEDP0550	18-Hydroxycorticosterone	Hormones and hormone related compunds	Hormones and hormone related compunds	363.209	362.209	[M+H]+	C21H30O5	783700	932590	848330	1071300	721290	977410	1278700	1006700	1161700	1024200	1238400	1228500	799660	958780	1140200	1089900	1065100	1204300	706760	1355700	1147400	C01124	HMDB0000319	11222	561-65-9	16485	5308	ko00140,ko01100,ko04925
MEDP0560	Dihydrouracil	Nucleotide And Its metabolomics	Nucleotide and Its metabolomics	115.043	114.043	[M+H]+	C4H6N2O2	38931	85587	68152	773010	83661	157540	29847	191600	20157	116620	44566	101690	105400	42040	23748	51885	48476	71379	104510	118270	121640	C00429	HMDB0000076	649	504-07-4	15901	285	ko00240,ko00410,ko00770,ko01100
MEDP0574	Oleamide	Alcohol and amines	Amines	282.279	281.272	[M+H]+	C18H35NO	548530	3169300	1221100	279390	381030	671690	481070	2899400	2304100	1155300	1115900	653800	1290800	1526500	1161600	2287400	568440	1483900	1149100	1076100	1119200	C19670	HMDB0002117	5283387	301-02-0	116314	-	--
MEDP0587	N-Alpha-acetyl-L-lysine	Amino acid and Its metabolomics	Amino acid derivatives	189.116	188.116	[M+H]+	C8H16N2O3	1019900	1282100	6371400	2607500	8344000	1164200	6916400	1689100	1278600	2110900	2729000	1422200	4125900	1289700	4065900	1786400	1409400	1102500	2544100	2693600	2642600	C12989	HMDB0000446	192590	1946-82-3	35704	5435	--
MEDP0592	3-Dehydrosphinganine	SL	SM	300.282	299.282	[M+H]+	C18H37NO2	5980200	19191000	9419600	7670200	22741000	5848700	7780500	6964800	1205400	2380300	5383400	4340100	3897900	2230100	2957200	6410300	4933200	3337000	9155700	9450500	9064500	C02934	HMDB0001480	439853	16105-69-4	17862	3428	ko00600,ko01100
MEDP0598	2'-Hydroxy-5'-methylacetophenone	Benzene and substituted derivatives	Benzene and substituted derivatives	151.068	150.068	[M+H]+	C9H10O2	325620	437110	588950	315320	276730	429710	226960	212950	984520	362420	437040	590210	609990	477150	364840	405090	302060	346000	305620	306120	359940	-	HMDB0032592	15068	1450-72-2	-	-	--
MEDP0601	Spermidine	Alcohol and amines	Polyamines	146.158	145.158	[M+H]+	C7H19N3	200070	1596500	710030	870470	7139900	708470	1306300	1294800	147460	1162300	462260	1033200	502260	127690	471310	241600	897660	226040	925900	996790	1169300	C00315	HMDB0001257	1102	124-20-9	16610	254	ko00330,ko00410,ko00480,ko01100,ko02010,ko04976
MEDP0611	N-Acetyl-L-Histidine	Amino acid and Its metabolomics	Amino acid derivatives	198.08	197.08	[M+H]+	C8H11N3O3	9280	21769	16491	30521	120810	75003	95058	74483	26434	26943	24574	19335	27187	2988.5	82076	11590	60633	32736	42542	37090	63397	C02997	HMDB0032055	273260	2497/2/1	16437	-	--
MEDP0618	Carnitine 2-methyl-C4	FA	CAR	246.163	245.163	[M+H]+	C12H23NO4	269000	20495000	880850	16312000	40826000	16676000	5189500	2496800	560060	2541200	475890	16287000	707970	661470	3208800	6436200	5943700	621310	7043000	7397400	7888700	-	HMDB0000378	6426901	31023-25-3	73026	5367	--
MEDP0627	Isonicotinic acid	Organic acid And Its derivatives	Organic acid And Its derivatives	124.032	123.032	[M+H]+	C6H5NO2	13245000	15627000	45149000	50209000	109350000	53119000	31962000	39937000	18715000	25315000	26331000	23130000	41700000	9562800	54084000	18955000	89258000	21381000	31581000	36188000	33763000	C07446	HMDB0060665	5922	55-22-1	6032	-	ko00983
MEDP0637	Phe-Pro	Amino acid and Its metabolomics	Amino acid derivatives	263.132	262.132	[M+H]+	C14H18N2O3	168860	229530	550030	380800	1595200	735890	1121500	1758700	944900	336250	456770	579310	1094400	367920	1538500	227180	482010	590900	675660	769670	583730	-	HMDB0011177	7020642	7669-65-0	74750	-	--
MEDP0658	Ethyl dodecanoate	Alcohol and amines	Amines	229.1	228.209	[M+H]+	C14H28O2	603710	1059800	1212200	598380	513560	590660	735180	716790	527280	732410	789590	857320	689130	669750	677030	764040	769220	693820	754960	637020	615380	-	HMDB0033788	7800	106-33-2	-	-	--
MEDP0664	L-Tyrosine methyl ester	Amino acid and Its metabolomics	Amino acid derivatives	196.2	195.09	[M+H]+	C10H13NO3	183480	896090	577750	364790	491870	369780	874180	308840	48131	360200	153710	116240	534260	33357	131140	213910	611920	285050	500200	536990	470000	C03404	HMDB0029217	70652	1080-06-4	17215	-	--
MEDP0669	3-Chloroaniline	Benzene and substituted derivatives	Benzene and substituted derivatives	128.1	127.019	[M+H]+	C6H6ClN	149130000	134170000	146830000	151990000	142720000	137960000	142800000	141630000	157700000	145970000	153390000	165100000	157060000	159380000	143700000	137490000	157400000	152270000	128920000	141140000	129310000	-	-	7932	108-42-9	-	-	--
MEDP0691	Ethylparaben	Organic acid And Its derivatives	Organic acid And Its derivatives	167.3	166.063	[M+H]+	C9H10O3	19497	51843	68883	47018	46018	66068	42027	53725	54582	112260	42345	54527	36949	77396	46443	44382	43518	59838	31482	38117	48690	-	HMDB0032573	8434	120-47-8	-	-	--
MEDP0745	Creosol	Benzene and substituted derivatives	Phenolics	139.2	138.068	[M+H]+	C8H10O2	329370	308940	233430	343110	233050	279320	294470	317320	320000	364880	255280	329920	404700	317660	294200	290050	254850	221850	274560	325180	361540	-	HMDB0032136	7144	93-51-6	-	-	--
MEDP0789	2-Pentyl-3-phenyl-2-propenal	Aldehyde,Ketones,Esters	Aldehydes	203.4	202.136	[M+H]+	C14H18O	81988	34647	124360	67611	49861	112530	35786	67683	55782	102630	92720	65563	135600	120680	78149	109550	37929	82941	83420	118000	76284	C12288	HMDB0031313	1712058	122-40-7	32318	-	--
MEDP0798	1-Naphthylamine	Benzene and substituted derivatives	Benzene and substituted derivatives	144.1	143.073	[M+H]+	C10H9N	484800	652810	671620	582190	662810	617610	680990	649230	684270	568970	654590	679930	620450	664760	624860	656190	579780	700690	601080	575080	584090	C14790	-	8640	134-32-7	-	-	ko00980
MEDP0871	Dihydro-D-sphingosine	SL	SM	302.5	301.298	[M+H]+	C18H39NO2	176510	395250	253150	164300	439980	107520	98341	81545	27827	29404	98006	30794	114050	19369	64980	97951	42778	78349	204640	192160	140750	C00836	HMDB0000269	91486	764-22-7	-	-	ko00600,ko01100,ko04071
MEDP0876	O-Succinyl-L-Homoserine	Amino acid and Its metabolomics	Amino acid derivatives	220.2	219.074	[M+H]+	C8H13NO6	10746	29291	115490	128650	162150	178050	63295	165950	11223	107790	17789	40504	42544	13018	70440	26014	106540	53397	65781	54313	59187	C01118	-	439406	1492-23-5	-	-	ko00270,ko00920,ko01100,ko01230
MEDP0882	Thiamine Monophosphate	Heterocyclic compounds	Heterocyclic compounds	345	345.079	[M]+	C12H18N4O4PS+	11499	25819	22343	12544	8228.9	22069	16020	7758.7	6782.8	13801	22332	4165.2	10731	11141	21613	16823	10218	13219	17808	16590	25743	C01081	HMDB0002666	3382778	273724-21-3	37574	3488	ko00730,ko01100,ko01240
MEDP0885	Mesoxalate	Organic acid And Its derivatives	Organic acid And Its derivatives	119	117.99	[M+H]+	C3H2O5	146480	108640	121030	163580	189070	168360	79495	196700	165550	89108	101840	182310	94780	219810	161760	154460	128350	101700	128370	92093	127440	C00830	HMDB0031522	10132	473-90-5	30842	-	--
MEDP0886	N-Amidino-L-Aspartate	Amino acid and Its metabolomics	Amino acid derivatives	176.4	175.059	[M+H]+	C5H9N3O4	71676	57082	65821	114200	134400	89475	56851	99509	48275	94552	70572	62302	39504	34533	62838	53645	57448	47516	56781	60290	52522	C03139	HMDB0003157	439918	6133-30-8	17072	10	--
MEDP0889	Cortisol	Hormones and hormone related compunds	Hormones and hormone related compunds	363.5	362.209	[M+H]+	C21H30O5	47403	64087	50754	56283	234750	74351	25455	76998	36715	34894	83715	213550	51663	2868.7	239130	27603	18500	26613	62810	81304	66464	C00735	HMDB0000063	5754	50-23-7	17650	5124	ko00140,ko01100,ko04080,ko04927,ko04934,ko04960,ko04976,ko05200,ko05215
MEDP0891	L-Tryptophanamide	Amino acid and Its metabolomics	Amino acid derivatives	204.3	203.106	[M+H]+	C11H13N3O	485890	558680	1124500	526430	1089800	775980	1280900	940800	765360	881020	896650	912400	1068800	867870	1136300	794580	1079100	894060	795170	913650	841880	C00977	HMDB0013318	439356	20696-57-5	791437	-	--
MEDP0892	Catechol	Benzene and substituted derivatives	Phenolics	111.1	110.037	[M+H]+	C6H6O2	4607300	4771500	4461800	4875600	4403800	4576000	4557700	4479700	4987300	4940700	4920400	5428300	5121400	4953700	4437700	4320600	4668800	4578100	4570500	4408500	3972900	C00090	HMDB0000957	289	120-80-9	18135	282	ko01100
MEDP0898	Pyridoxal	Heterocyclic compounds	Pteridines and derivatives	168.3	167.058	[M+H]+	C8H9NO3	174390	228290	452490	193490	287940	202620	204820	95239	157830	90907	124680	140340	240010	147680	134550	179080	178160	156650	84814	95228	76978	C00250	HMDB0001545	1050	66-72-8	17310	6312	ko00750,ko01100,ko01240,ko04977
MEDP1001	Delta-Hexalactone	Aldehyde,Ketones,Esters	Esters	115.075	114.068	[M+H]+	C6H10O2	5926500	5822100	7267700	5878100	5633800	5787100	6272700	6962100	6992700	7432600	5648700	6124800	6071300	6185500	6200200	6050000	6824300	6646700	3410400	3139500	3356400	-	HMDB0000453	13204	823-22-3	589927	5442	--
MEDP1003	1-Hydroxylamino-2-phenylethane	Benzene and substituted derivatives	Benzene and substituted derivatives	120.082	137	[M+H]+	C8H11NO	1377000	1440900	3066800	2688200	4403600	2649300	4103900	2908500	1924700	2537500	2535500	2358600	3185900	1840400	4168800	1766400	3049300	2080100	2432300	2430100	2607900	-	-	165091	3217-93-4	-	-	--
MEDP1018	5'-Deoxyadenosine	Nucleotide And Its metabolomics	Nucleotide and Its metabolomics	252	251.102	[M+H]+	C10H13N5O3	12685	30731	40238	6144.4	9	5655.4	8935.2	6797.6	3838.4	5962.1	37291	23355	43992	8695.9	23252	19219	23840	8947	32623	32447	37620	-	HMDB0001983	439182	4754-39-6	17319	-	--
MEDP1023	Trp-Glu	Amino acid and Its metabolomics	Small Peptide	334.13	333.132	[M+H]+	C16H19N3O5	47959	43824	247630	95892	2511700	548690	1887100	1002000	351540	628240	227580	359480	505810	94936	982400	229240	865640	346060	450090	452610	553780	-	HMDB0029082	3634442	36099-95-3	-	-	--
MEDP1033	Benzaldehyde	Benzene and substituted derivatives	Benzene and substituted derivatives	107.048	106.042	[M+H]+	C7H6O	4707300	5378700	11715000	8385300	14181000	8628900	14956000	10019000	7547000	8765400	9463000	8206600	11748000	6260500	13237000	6535000	10258000	6824400	7917900	8903600	8825500	C00193	HMDB0006115	240	100-52-7	17169	-	--
MEDP1035	alpha-hexylcinnamaldehyde	Benzene and substituted derivatives	Benzene and substituted derivatives	217.159	216.151	[M+H]+	C15H20O	77534	86080	73972	65064	81755	69816	60774	72098	71274	80278	67230	70254	73447	70247	74852	72918	75641	87178	77628	76492	85125	-	HMDB0031736	1550884	101-86-0	55365	-	--
MEDP1040	N-(2-hydroxyethyl)stearamide	Alcohol and amines	Amines	328.319	327.314	[M+H]+	C20H41NO2	22948	26698	39852	2532600	57931	19914	46815	29565	10959	30350	68464	19847	15825	26089	18956	95727	39683	16248	237180	242450	240500	-	-	27902	111-57-9	-	-	--
MEDP1045	Biliverdin	Tryptamines,Cholines,Pigments	Pigments	583.2	582.248	[M+H]+	C33H34N4O6	26589	51267	9271.3	121260	299560	90448	30052	72181	51007	173720	63070	93301	50121	51291	164820	64940	48851	30579	85393	143990	63007	C00500	HMDB0001008	5280353	114-25-0	17033	5938	ko00860,ko01100
MEDP1060	Hydroxyquinoline	Heterocyclic compounds	Heterocyclic compounds	146.051	145.053	[M+H]+	C9H7NO	266890	355040	895190	292850	980760	570110	1300800	602650	489160	636880	606420	702340	896680	567090	1106700	472460	716900	489840	658520	574890	607940	C19434	-	1923	148-24-3	-	-	--
MEDP1062	Thioacetic acid-S-methyl ester	Aldehyde,Ketones,Esters	Esters	91.1	90.0139	[M+H]+	C3H6OS	1546900	1148400	4917400	2880300	4088500	2595800	4814900	2871500	2807300	2370400	3500700	2586500	3562200	2053600	4633700	2608300	3626600	2228000	2571700	2448400	2439000	-	-	73750	1534-08-3	-	-	--
MEDP1067	Palmitoyl N-isopropylamide	Alcohol and amines	Amines	320.298	297.303	[M+Na]+	C19H39NO	53124	31516	43794	54027	25523	40784	60647	103130	44356	43595	56471	33307	41139	33298	24814	33466	39194	105710	62474	89267	75922	-	-	5063962	189939-61-5	-	-	--
MEDP1072	7-methylguanosine	Nucleotide And Its metabolomics	Nucleotide and Its metabolomics	298.1	297.107	[M+H]+	C11H15N5O5	1324200	3011600	6269100	13761000	9938500	4437400	12740000	3917100	461500	6775500	3506600	14203000	4085100	894420	1790700	4105000	8061800	2052900	4824500	5666800	5779700	-	HMDB0001107	135445750	20244-86-4	20794	6008	--
MEDP1076	Kojibiose	Others	Others	325.111	342.116	[M-H2O+H]+	C12H22O11	66348	292030	6256.2	15161	17188	235770	20402	11929	184250	4531	34152	940120	269470	65019	160420	32602	5876.7	362160	140590	124820	141450	C19632	HMDB0011742	164939	2140-29-6	33020	-	--
MEDP1077	2'-O-methyladenosine	Nucleotide And Its metabolomics	Nucleotide and Its metabolomics	348.1	281.112	[M+H]+	C11H15N5O4	1378600	961130	5039900	5951900	24202000	6357500	6261600	5386900	740860	4103800	2712700	1334400	5528100	482150	1799500	5036500	10800000	1024700	3959300	4995800	5209800	C04779	HMDB0004326	102213	2140-79-6	119928	-	--
MEDP1090	Thiazole	Heterocyclic compounds	Heterocyclic compounds	86.0047	84.9986	[M+H]+	C3H3NS	8056.4	2740	21826	20853	10524	9	11948	9984.8	17435	5950	18748	32843	41604	11781	17996	6776.1	28262	4446.2	17912	18822	23267	C02740	HMDB0029713	9256	288-47-1	43732	-	--
MEDP1093	Allopurinol	Nucleotide And Its metabolomics	Nucleotide and Its metabolomics	137.048	136.038	[M+H]+	C5H4N4O	7992200	3378700	5659400	7341300	54280000	32645000	16319000	31147000	33042000	25471000	6490400	32551000	10843000	5053400	9882300	11192000	28698000	16792000	15189000	21743000	16891000	-	HMDB0014581	135401907	315-30-0	40279	-	--
MEDP1096	PC(12:0/12:0)	GP	PC	548.4	565.374	[M-H2O+H]+	C28H56NO8P	4019.7	109760	96169	157300	219740	74754	64789	9545.9	12702	26191	11467	43963	49789	12099	51135	122430	108290	18413	135510	140770	101400	-	-	16219892	3436-44-0	-	-	--
MEDP1097	MG(18:2/0:0/0:0)	GL	MG	355	354.277	[M+H]+	C21H38O4	52469	26918	37391	110430	63286	45129	73306	41093	33046	78618	51978	49237	24225	42418	49018	58915	85330	101600	31681	48625	45865	-	-	5365676	3443-82-1	-	-	--
MEDP1098	Methoxyindoleacetic Acid	Heterocyclic compounds	Indole and Its derivatives	206.072	205.074	[M+H]+	C11H11NO3	494950	492790	918760	1292800	1862200	1253800	1646500	1111800	994220	1114000	475250	816390	1049000	766000	1259000	1081100	1621600	697320	644220	1056000	804490	C05660	HMDB0004096	18986	3471-31-6	28281	7016	ko00380
MEDP1100	2-Aminomethylpyrimidine	Nucleotide And Its metabolomics	Nucleotide and Its metabolomics	110.07	109.064	[M+H]+	C5H7N3	1877400	2146200	6793500	4739900	7957400	3695200	8109800	4378400	3353900	3055100	4938100	3434200	6209500	2836200	7554900	2880700	5439700	2781100	4439100	4461800	4577800	-	-	17848325	372118-67-7	-	-	--
MEDP1120	Estrone	Hormones and hormone related compunds	Hormones and hormone related compunds	271.159	270.162	[M+H]+	C18H22O2	137310	74938	416070	394240	110800	31538	229330	266500	417440	67363	194890	20033	453060	280140	228520	73293	91478	326400	134750	133870	157680	C00468	HMDB0000145	5870	53-16-7	17263	264	ko00140,ko01100,ko04913,ko04917
MEDP1126	(R)-(-)-2-phenylglycine	Amino acid and Its metabolomics	Amino acid derivatives	120.082	137.084	[M+H]+	C8H11NO	1377000	1440900	3066800	2688200	4403600	2649300	4103900	2908500	1924700	2537500	2535500	2358600	3185900	1840400	4168800	1766400	3049300	2080100	2432300	2430100	2607900	-	-	2724025	56613-80-0	-	-	--
MEDP1127	1-Acetylindole	Heterocyclic compounds	Indole and Its derivatives	160.1	159.068	[M+H]+	C10H9NO	382160	337720	791060	390010	745940	554170	913210	664970	494910	395430	829420	564890	721810	593800	854440	484130	704210	464450	591760	512530	773510	-	-	68470	576-15-8	-	-	--
MEDP1131	Arachidyl glycine	Alcohol and amines	Amines	352.317	369.324	[M-H2O+H]+	C22H43NO3	18044	32066	22278	4480.8	2783.6	2651.9	34486	46146	8036.4	4483.8	11835	6453.9	4075.1	6962.7	9116.8	9248.1	5453.6	14092	13508	19395	20178	-	-	83243	617703-96-5	-	-	--
MEDP1132	3-Carboxypropyltrimethylammonium	Organic acid And Its derivatives	Organic acid And Its derivatives	146.108	145.11	[M+H]+	C7H15NO2	109910	117060	300560	224350	393580	250530	221030	199000	60404	124100	155220	107870	189780	44575	173320	95839	417490	58047	164860	175440	192820	-	-	22620	6249-56-5	-	-	--
MEDP1146	LPC(O-18:0/0:0)	GP	LPC	510.391	509.385	[M+H]+	C26H56NO6P	211420	1333500	387050	2294500	1514900	1156000	697560	676620	172890	340990	280490	248210	466130	132940	276540	716870	320640	210500	1068600	1069600	1007600	-	-	3985	74430-89-0	-	-	--
MEDP1162	1-Methylguanine	Nucleotide And Its metabolomics	Nucleotide and Its metabolomics	166.071	165.065	[M+H]+	C6H7N5O	484740	666730	1583500	5949000	2070600	1530900	919400	1581800	404030	1373500	982080	2432400	1305500	651810	1444800	1441000	1045700	1093700	1512700	1421000	1563500	C04152	HMDB0003282	3778	938-85-2	21803	3778	--
MEDP1165	PC(O-16:0/O-2:0)	GP	PC-O	510.391	509.385	[M+H]+	C26H56NO6P	211420	1333500	387050	2294500	1514900	1156000	697560	676620	172890	340990	280490	248210	466130	132940	276540	716870	320640	210500	1068600	1069600	1007600	-	-	-	-	-	-	--
MEDP1170	9-octadecenal	Aldehyde,Ketones,Esters	Aldehydes	313.3	266.261	[M+H]+	C18H34O	1005900	1068300	1132400	972030	1164300	1086400	1092000	827460	1062100	1253200	1124800	867870	1063400	891170	897420	1172300	883080	625230	1604000	1810600	1797400	-	HMDB0030965	5283381	5090-41-5	417823	-	--
MEDP1177	N-Methyl-α-aminoisobutyric acid	Amino acid and Its metabolomics	Amino acid derivatives	235.2	117.079	[2M+H]+	C5H11NO2	228950	275680	639540	736170	1281800	651350	1541000	936190	212840	550350	358750	295870	427060	254790	755080	478080	3185700	96012	694060	679970	815740	-	HMDB0002141	75725	2566-34-9	134261	6508	--
MEDP1183	N-Acetylcadaverine	Alcohol and amines	Polyamines	145.1	144.126	[M+H]+	C7H16N2O	49011	104110	40448	87367	87044	182070	87016	147830	61795	77072	88725	233590	141030	54636	124680	69300	130870	121090	88439	70955	58241	-	HMDB0002284	189087	32343-73-0	88824	-	--
MEDP1194	Calcitriol	Alcohol and amines	Alcohols	417.3	416.329	[M+H]+	C27H44O3	403710	115890	101560	559530	403900	644330	589850	650980	20124	366450	524020	192490	88472	40324	64623	536050	166700	52596	263910	274770	302020	C01673	HMDB0001903	5280453	32222-06-3	17823	6382	ko00100,ko01100,ko04928,ko04961,ko04978,ko05152
MEDP1196	Biotinamide	Alcohol and amines	Polyamines	244.108	243.104	[M+H]+	C10H17N3O2S	18235	408900	22142	420380	1079000	181730	310670	100830	51086	199300	36228	274290	65270	23103	153380	134190	264170	38170	218800	167740	161700	C01893	HMDB0001458	5006	6929-42-6	16615	6255	--
MEDP1197	Hypotaurocyamine	Alcohol and amines	Polyamines	152	151.042	[M+H]+	C3H9N3O2S	3744800	1124800	1953500	2783500	22604000	5975100	24322000	5611000	7488300	24369000	2956100	40732000	6949600	2532600	1394600	5481400	18462000	5581000	10044000	11142000	6519500	C02419	-	11062553	1119-54-6	-	-	--
MEDP1202	5'-Deoxy-5'-fluoroadenosine	Nucleotide And Its metabolomics	Nucleotide and Its metabolomics	270.1	269.092	[M+H]+	C10H12FN5O3	100290	77312	87052	105780	346000	153710	103470	156770	386090	59540	112230	146920	346850	170090	133780	224690	267740	112180	259190	281120	265850	C19766	-	448403	731-98-6	-	-	--
MEDP1203	(1R,6S)-6-amino-5-oxocyclohexyl-2-ene-1-carboxylic acid ester	Aldehyde,Ketones,Esters	Esters	156.1	155.058	[M+H]+	C7H9NO3	28982000	32962000	107180000	71783000	103990000	48569000	118170000	66029000	51049000	46419000	74298000	48943000	94457000	47171000	107570000	44431000	79633000	39661000	63963000	63690000	67722000	C19831	-	49852389	-	-	-	ko01100
MEDP1211	N-acetylpyrrolidine	Heterocyclic compounds	Heterocyclic compounds	114.066	113.084	[M+H]+	C6H11NO	115110	222550	311260	612530	1139000	433830	136460	521710	256290	229000	296830	397730	390510	189700	1175200	120680	299150	271820	374550	403660	421110	-	-	77650	4030-18-6	-	-	--
MEDP1212	1,3-Dicyclohexylurea	Alcohol and amines	Polyamines	225.196	224.189	[M+H]+	C13H24N2O	55531	53014	52790	41315	67857	51365	55242	58438	42990	53633	37303	66531	59346	53561	48677	31879	71431	43134	62777	66170	44878	-	-	4277	2387-23-7	-	-	--
MEDP1218	3-Amino-2-menacarboxylic acid	Benzene and substituted derivatives	Phenolic acids	170.1	187.063	[M-H2O+H]+	C11H9NO2	60678	101000	130420	242850	319670	207080	211380	162980	207580	160880	75157	149420	207260	144760	178920	157490	243940	106520	78045	163580	118990	-	-	22244	5959-52-4	-	-	--
MEDP1221	PC(O-16:0/O-1:0)	GP	PC-O	496.3	495.369	[M+H]+	C25H54NO6P	30559000	370810000	215980000	122210000	292900000	256840000	135080000	106720000	37319000	79365000	54402000	112950000	76323000	18833000	103780000	108270000	187570000	100060000	183150000	177060000	195050000	-	-	-	-	-	-	--
MEDP1228	Heterodendrin	Others	Others	262.128	261.121	[M+H]+	C11H19NO6	152640	3763600	516810	1843300	3908600	1041700	635240	659640	210080	585520	327040	1830700	449790	248230	653040	614900	952780	192250	865700	1055300	934660	C08332	-	10530	66465-22-3	-	-	--
MEDP1235	Di-n-propyl phthalate	Aldehyde,Ketones,Esters	Esters	251.128	250.12	[M+H]+	C14H18O4	108690	285910	200640	288460	162540	104060	67570	114940	109710	150300	261170	389460	524090	121120	389660	110450	65118	174320	209310	208970	232490	C14469	-	17395469	131-16-8	-	-	--
MEDP1242	4-tert-butylbenzoic acid	Benzene and substituted derivatives	Phenolic acids	179.106	178.099	[M+H]+	C11H14O2	87060	86426	70521	99700	61673	78398	103290	74825	77876	53831	58090	61380	73093	72996	69966	93560	105760	83308	59566	38967	51086	C14535	-	17395535	98-73-7	-	-	--
MEDP1246	2,4-diacetamino-2,4,6-triphenoxy-D-mannopyranose	Carbohydrates and Its metabolites	Sugar derivatives	247.1	246.122	[M+H]+	C10H18N2O5	164040	894440	192700	653570	31911000	9912200	2776800	16311000	67187	651550	263770	815090	217330	58681	326450	481800	3194000	2685400	3670800	3956600	4274600	C20424	-	163312161	-	-	-	ko00520,ko01100
MEDP1247	1-deoxyvaleric acid	Organic acid And Its derivatives	Organic acid And Its derivatives	235.2	234.162	[M+H]+	C15H22O2	776980	684590	828690	785080	749490	753610	656640	621400	696960	613470	854040	644070	734350	714270	632390	754920	729690	722310	959260	974590	1103000	C20404	-	71448993	-	-	-	ko01100
MEDP1251	2-Mercaptobenzothiazole	Heterocyclic compounds	Heterocyclic compounds	167.994	166.986	[M+H]+	C7H5NS2	9	4219.9	2344.8	7507.3	6715.3	7316.3	1518.3	171540	34329	5087.4	4277.7	17720	14917	67293	26348	14477	11778	47686	21165	18125	33074	C14437	-	17395437	149-30-4	-	-	--
MEDP1255	Urobilin	Tryptamines,Cholines,Pigments	Pigments	591.3	590.31	[M+H]+	C33H42N4O6	10516	145250	95574	409900	308700	123420	84178	50681	65777	952.65	7163.1	212560	103850	40312	224540	85208	33306	34643	110510	118780	111430	C05794	-	8089	1856-98-0	-	-	ko00860
MEDP1272	20,26-dihydroxyecdysone	Hormones and hormone related compunds	Hormones and hormone related compunds	497.3	496.304	[M+H]+	C27H44O8	6819300	95309000	47928000	31066000	67084000	63692000	27565000	20813000	7864400	15801000	12125000	22708000	14240000	3535400	20712000	22646000	40233000	19960000	42747000	40088000	42957000	C16500	-	47205796	19458-46-9	-	-	--
MEDP1295	Cytarabine	Nucleotide And Its metabolomics	Nucleotide and Its metabolomics	244.083	243.086	[M+H]+	C9H13N3O5	89141	154640	146860	160350	117090	144960	254960	16680	26847	25847	125390	144260	105880	57046	68322	84915	353080	58456	112280	85388	108430	C02961	HMDB0015122	6253	147-94-4	28680	-	--
MEDP1298	Pregnanetriol	Alcohol and amines	Alcohols	337.273	336.266	[M+H]+	C21H36O3	11356	186400	43968	145510	77668	177930	27841	37926	6912	9213.5	15884	226130	13425	9816.6	38910	28848	46831	31068	29148	41063	44138	C14680	-	101967	1098-45-9	-	-	--
MEDP1303	5-phenyl-1,3-oxazinane-2,4-dione	Aldehyde,Ketones,Esters	Ketones	192.065	191.058	[M+H]+	C10H9NO3	44786	31631	41447	17795	42455	31471	31766	34039	46274	31116	31803	37198	21320	24971	38779	29173	38414	23040	23861	20794	37687	C16596	HMDB0060400	21350393	-	80594	-	ko00982
MEDP1304	Piperidone	Heterocyclic compounds	Heterocyclic compounds	170.1	169.11	[M+H]+	C9H15NO2	69390	346100	185120	130940	82269	107220	242760	112440	125360	142400	110850	107330	116620	114300	144730	333930	125650	95015	72950	61048	77203	C17730	-	96024060	28-18-6	-	-	--
MEDP1307	(2S,3S)-3-methylphenylalanine	Amino acid and Its metabolomics	Amino acid derivatives	180.101	179.095	[M+H]+	C10H13NO2	228570	294530	386050	296140	521780	336840	519840	300710	80579	288900	222450	67517	381420	57553	92660	273450	445250	206220	409910	463460	470290	C20895	-	854352	25488-25-9	-	-	--
MEDP1314	Monoisobutyl phthalate	Aldehyde,Ketones,Esters	Esters	223.095	222.089	[M+H]+	C12H14O4	279510	215670	300090	180100	238880	200210	236150	222040	197250	198050	252440	200300	217030	210730	211280	198890	160430	196190	190470	204280	161580	-	-	92272	30833-53-5	-	-	--
MEDP1316	MG(0:0/16:0/0:0)	GL	MG	331.274	330.304	[M+H]+	C19H38O4	1946900	3859900	1354700	1455300	805950	3108800	1500600	1901300	1099000	1595400	1282900	557560	956310	1426200	1441500	2454900	1405200	2387500	3224400	3397700	2582100	-	-	-	-	-	-	--
MEDP1317	MG(16:0/0:0/0:0)	GL	MG	331.274	330.304	[M+H]+	C19H38O4	1946900	3859900	1354700	1455300	805950	3108800	1500600	1901300	1099000	1595400	1282900	557560	956310	1426200	1441500	2454900	1405200	2387500	3224400	3397700	2582100	-	-	-	-	-	-	--
MEDP1331	LPC(0:0/20:3)	GP	LPC	546.347	545.348	[M+H]+	C28H52NO7P	99866	1868600	1878100	2867600	3816000	1481600	937860	378650	394670	411240	249670	536590	791990	156450	758110	1773600	2046800	411140	1598300	1618800	1612900	-	-	-	-	-	-	--
MEDP1333	LPC(0:0/20:4)	GP	LPC	544.331	543.332	[M+H]+	C28H50NO7P	7663700	16143000	29476000	34046000	149240000	72963000	32991000	24973000	3754800	16332000	12680000	18193000	9854500	2589100	12309000	27775000	78257000	18546000	32932000	30368000	31314000	-	-	-	-	-	-	--
MEDP1358	mycosporine-glutaminol	Amino acid and Its metabolomics	Amino acid derivatives	303	302.32	[M+H]+	C13H22N2O6	10059	20600	153340	11574	61313	31008	116050	11828	24987	68632	9	48492	115260	9	67145	96828	36904	26309	44427	22814	48012	-	-	101835613	-	-	-	--
MEDP1360	Mycosporine glycine	Amino acid and Its metabolomics	Amino acid derivatives	246.1	245.09	[M+H]+	C10H15NO6	524560	592280	438500	380160	29715	300160	386770	126870	738690	469730	741940	351370	501630	823550	70557	286180	133480	602200	238780	542220	287960	-	-	14444486	65318-21-0	-	-	--
MEDP1377	Carnitine C20:1-OH	FA	CAR	470.384	469.377	[M+H]+	C27H51NO5	32853	80077	138080	78835	238240	146440	165050	38703	5350.6	86103	17767	55426	67628	29539	53246	26128	127370	51386	81595	84789	100560	-	-	-	-	-	-	--
MEDP1382	Carnitine ph-C14	FA	CAR	448.342	447.335	[M+H]+	C27H45NO4	78626	29352	251110	232390	542100	20448	165970	80559	52459	86262	69872	16300	164780	22483	94372	58039	64402	30084	94515	94678	98194	-	-	-	-	-	-	--
MEDP1387	Carnitine C19:2	FA	CAR	438.358	437.351	[M+H]+	C26H47NO4	1594000	1195100	1889900	2154900	2017700	1450100	1297800	1998600	2296500	1283600	1658000	2213200	1634300	1554900	1298200	1451000	1075700	1164100	974300	1342000	1587600	-	-	-	-	-	-	--
MEDP1394	Carnitine C15:DC	FA	CAR	416.339	415.293	[M+H]+	C22H41NO6	291850	1695200	792550	1044900	959890	963050	1265700	177380	41893	589940	398510	578420	408520	203370	247320	313190	1998400	434530	531590	634830	642960	-	-	-	-	-	-	--
MEDP1405	Carnitine C14:0	FA	CAR	372.311	371.304	[M+H]+	C21H41NO4	572720	6940000	712770	2624500	3156900	1790700	3093500	1128500	159080	642610	470720	1952000	614790	461170	952350	722170	2858800	733640	1567800	1640100	1435800	-	-	-	-	-	-	--
MEDP1422	Carnitine C8-OH	FA	CAR	304.2	303.205	[M+H]+	C15H29NO5	104060	372320	266150	816330	467700	367160	815910	180400	66288	283170	246860	248240	295870	92968	242350	134000	931470	192320	303330	296260	344140	-	-	-	-	-	-	--
MEDP1429	Carnitine C5:DC	FA	CAR	276.181	275.137	[M+H]+	C12H21NO6	9	38879	54961	38886	143750	61074	28648	45205	13110	27183	9	68295	47414	9	53362	14423	41957	10868	26597	33541	44796	-	-	-	-	-	-	--
MEDP1434	Carnitine C4:DC	FA	CAR	262.128	261.121	[M+H]+	C11H19NO6	3363.4	54671	30961	78249	235560	173870	44869	31578	27143	73246	13924	41560	64220	24941	85897	33444	145570	25635	57943	56546	58614	-	-	-	-	-	-	--
MEDP1449	MG(0:0/22:6/0:0)	GL	MG	403.284	402.276	[M+H]+	C25H38O4	16934	49056	53814	150420	94067	19651	58520	11479	4717.8	112040	31850	9308	11328	11502	27282	53672	57355	25859	46950	49928	41082	-	-	-	-	-	-	--
MEDP1450	MG(22:6/0:0/0:0)	GL	MG	403.284	402.276	[M+H]+	C25H38O4	16934	49056	53814	150420	94067	19651	58520	11479	4717.8	112040	31850	9308	11328	11502	27282	53672	57355	25859	46950	49928	41082	-	-	-	-	-	-	--
MEDP1452	MG(22:5/0:0/0:0)	GL	MG	405.301	404.292	[M+H]+	C25H40O4	7052	9008.3	19639	22057	22347	5658	7000.5	9	9	22010	11571	7625	9	3950.5	9	7390.1	13404	5836	7372.3	10368	9335.1	-	-	-	-	-	-	--
MEDP1455	MG(20:4/0:0/0:0)	GL	MG	379.285	378.276	[M+H]+	C23H38O4	49113	50469	86814	126520	124930	47478	77175	24050	21181	229940	73228	30414	44995	38189	63899	130490	72888	65745	69588	105820	89387	-	-	-	-	-	-	--
MEDP1465	(2S,3S)-butane-2,3-diol	Alcohol and amines	Alcohols	73.064	90.0681	[M-H2O+H]+	C4H10O2	96471	132300	419070	243890	599370	216850	482300	306990	165920	277650	182500	209070	497930	126890	438320	208800	216140	172540	273060	282560	205450	-	-	439888	19132-06-0	-	-	--
MEDP1470	Diethyl 2-methyl-3-oxosuccinate	Aldehyde,Ketones,Esters	Aldehydes	203	202.2	[M+H]+	C9H14O5	64681	62087	53300	43596	60722	52675	57136	47953	80467	60306	81081	61071	66456	84115	57685	66228	68753	51549	63557	58692	74833	-	HMDB0032306	97750	759-65-9	16879	-	--
MEDP1507	Phe-Asn	Amino acid and Its metabolomics	Small Peptide	280	279.122	[M+H]+	C13H17N3O4	20064	85175	80291	154900	399640	90694	94947	71770	8529.2	38934	14982	27484	42505	5245.9	17275	26845	99205	26545	83810	109590	119470	-	-	10468817	-	-	-	--
MEDP1508	Phe-Met	Amino acid and Its metabolomics	Small Peptide	297	296.119	[M+H]+	C14H20N2O3S	21569	38668	102200	67851	912950	142140	125720	75025	38313	52445	29957	82097	79889	16023	36907	52524	126180	56952	143420	119690	186740	-	-	7010506	15080-84-9	-	-	--
MEDP1509	Glu-Met	Amino acid and Its metabolomics	Small Peptide	279	278.094	[M+H]+	C10H18N2O5S	393890	129970	2460300	925670	3851900	574010	3374500	1121500	893740	529870	940260	585160	782880	166690	2223400	770460	2149800	96260	1124700	1224600	1166800	-	HMDB0028825	6426949	4423-22-7	73507	-	--
MEDP1511	Met-Glu	Amino acid and Its metabolomics	Small Peptide	279	278.094	[M+H]+	C10H18N2O5S	393890	129970	2460300	925670	3851900	574010	3374500	1121500	893740	529870	940260	585160	782880	166690	2223400	770460	2149800	96260	1124700	1224600	1166800	-	-	7015689	14517-44-3	-	-	--
MEDP1512	Phe-Val	Amino acid and Its metabolomics	Small Peptide	265	264.147	[M+H]+	C14H20N2O3	78987	162560	211830	849880	5476800	536050	1208300	679930	19259	78412	133400	421450	119490	20693	82664	193480	273860	67244	643390	628900	698200	-	HMDB0029008	4096934	-	-	-	--
MEDP1523	Carnitine C15	FA	CAR	386.327	385.319	[M+H]+	C22H43NO4	43371	838650	112720	284470	377970	69389	202840	116570	21923	122900	72467	310530	91230	19069	63808	63658	333580	57111	181990	168840	164500	-	-	-	-	-	-	--
MEDP1525	Carnitine C14:2:DC	FA	CAR	398.254	397.246	[M+H]+	C21H35NO6	309970	1041900	640050	1262700	3911200	421390	1410900	1165800	202820	343950	574110	1601900	535280	341840	1080400	434050	809160	388820	809800	842850	976490	-	-	-	-	-	-	--
MEDP1526	Carnitine C16:2-OH	FA	CAR	412.306	411.298	[M+H]+	C23H41NO5	37008	74464	80770	166940	63201	52538	150230	26679	11476	54165	67820	47966	61214	15514	26842	39471	83949	43090	44018	49866	58196	-	-	-	-	-	-	--
MEDP1634	Pregnenolone	Hormones and hormone related compunds	Hormones and hormone related compunds	317.251	316.24	[M+H]+	C21H32O2	12557	11103	24608	14797	22639	16209	4990.3	22882	1165.5	8787.7	2273.7	14444	14260	5150.6	11702	13509	13435	15740	15799	14773	10611	C01953	HMDB0000253	8955	145-13-1	-	-	--
MEDP1644	Aniline	Alcohol and amines	Amines	94.065	93.0578	[M+H]+	C6H7N	328820	937810	379070	4421100	2738000	2208400	923930	1901100	53730	2061600	406790	278330	257370	129610	638150	715770	1184500	435700	1099900	1007800	1047700	C00292	HMDB0003012	6115	62-53-3	17296	489	--
MEDP1651	MG(18:1/0:0/0:0)	GL	MG	357.301	356.293	[M+H]+	C21H40O4	7986.2	32046	2069.5	76173	28190	6482.6	17278	10634	4386.4	43306	10569	16455	7918.5	6665.3	27061	25115	41059	12944	16330	20453	26246	-	-	5283468	111-03-5	-	-	--
MEDP1654	1-Methyladenosine	Nucleotide And Its metabolomics	Nucleotide and Its metabolomics	282.119	281.112	[M+H]+	C11H15N5O4	66316	175260	205520	3746900	1826100	164850	148010	1059100	32324	671350	84393	1861400	121400	65135	335930	112820	324070	162330	1333200	1072600	574040	C02494	HMDB0003331	27476	15763-06-1	16020	6888	--
MEDP1657	PC(O-16:0/0:0)	GP	PC-O	482.36	481.353	[M+H]+	C24H52NO6P	3053100	19334000	7435300	21358000	36802000	29823000	9227400	10183000	2670100	9577000	4600600	9564000	7850200	1450500	6212600	9494400	10709000	3433200	9951200	12167000	12322000	C13903	-	162126	52691-62-0	-	-	--
MEDP1658	LPC(O-18:1/0:0)	GP	LPC	508.376	507.369	[M+H]+	C26H54NO6P	1405100	3684900	6838800	4804800	24434000	5911900	4191500	6418100	2128600	4368100	2275200	3356400	5085700	732250	4316400	4666100	4701400	2611700	4713900	5042300	5176600	-	-	24779510	87907-66-2	-	-	--
MEDP1659	LPC(O-0:0/18:0)	GP	LPC	510.391	509.385	[M+H]+	C26H56NO6P	211420	1333500	387050	2294500	1514900	1156000	697560	676620	172890	340990	280490	248210	466130	132940	276540	716870	320640	210500	1068600	1069600	1007600	-	-	-	-	-	-	--
MEDP1662	N6,N6,N6-Trimethyl-L-lysine	Amino acid and Its metabolomics	Amino acid derivatives	189.159	188.153	[M+H]+	C9H20N2O2	969840	1119900	6677400	2371900	7865200	1210400	6815800	1627100	1438700	2252900	2517200	1615100	3915400	1309400	3856700	1925700	1545100	1037400	2651100	2658700	2840300	C03793	-	440120	23284-33-5	-	-	ko00310,ko01100
MEDP1664	Glu-Leu-Arg	Amino acid and Its metabolomics	Small Peptide	417.245	416.238	[M+H]+	C17H32N6O6	3631.2	9	24905	25040	62543	26819	61510	37685	182980	21065	25009	20771	57917	48995	119440	21959	52466	14631	15306	30419	29271	-	-	-	-	-	-	--
MEDP1666	Leu-Val-Ser	Amino acid and Its metabolomics	Small Peptide	318.202	317.195	[M+H]+	C14H27N3O5	8887	41002	146070	55480	691610	83429	306230	217420	11863	264360	46910	205450	60373	43083	384450	148120	182640	102280	180860	75627	210990	-	-	9858135	-	-	-	--
MEDP1670	Gly-Gly-Phe	Amino acid and Its metabolomics	Small Peptide	280.129	279.122	[M+H]+	C13H17N3O4	13718000	2380900	36195000	5689500	13886000	6702600	24582000	5060000	1531900	30004000	7661900	1763700	18657000	1173200	2056900	50388000	3580100	11841000	19391000	20198000	20109000	-	-	6993373	6234-26-0	-	-	--
MEDP1671	Glu-Glu-Ile	Amino acid and Its metabolomics	Small Peptide	390.185	389.18	[M+H]+	C16H27N3O8	20281	39512	28448	251680	1572300	531170	355050	426010	23557	79842	39319	32785	42932	6872.6	22715	47411	204750	46609	177780	193750	194380	-	-	71464590	-	-	-	--
MEDP1673	Ile-Ile-Thr	Amino acid and Its metabolomics	Small Peptide	346.232	345.226	[M+H]+	C16H31N3O5	11847	22567	184750	50250	308810	133840	589020	898280	146600	129500	71627	84169	124690	63844	214770	137490	246330	151580	235180	190350	174610	-	-	145456184	-	-	-	--
MEDP1678	Thr-Val-Leu	Amino acid and Its metabolomics	Small Peptide	332.217	331.211	[M+H]+	C15H29N3O5	15529	22128	71160	69436	773950	318160	334940	487070	32205	109460	69175	132700	44026	14864	194440	215500	203210	118920	173130	136310	148270	-	-	49864481	-	-	-	--
MEDP1681	Leu-Gly-Leu	Amino acid and Its metabolomics	Small Peptide	302.207	301.2	[M+H]+	C14H27N3O4	15351	79816	42434	58725	351610	191320	104410	419550	33034	55727	27647	63538	91281	2391	56108	48582	73437	51469	87013	111450	111970	-	-	88047	19408-48-1	-	-	--
MEDP1685	Phytosphingosine	SL	SM	318.3	317.293	[M+H]+	C18H39NO3	22420	210350	380110	30926	259660	491630	24127	366850	9697.6	163440	19716	85333	23812	12092	43453	236910	27506	80830	188580	224800	250350	C12144	HMDB0004610	122121	554-62-1	46961	7066	ko00600,ko01100
MEDP1686	LPE(15:0/0:0)	GP	LPC	440.277	439.27	[M+H]+	C20H42NO7P	4250.2	451220	36407	28666	92201	17570	7822.7	4286.7	10236	16230	7705.3	41506	7921.9	368.09	14369	25198	33389	7259.2	62555	67179	54791	-	HMDB0011502	52925150	-	-	-	--
MEDP1695	LPC(O-16:1/0:0)	GP	LPC-O	480.344	479.338	[M+H]+	C24H50NO6P	1127400	4654400	2718200	3367100	7111800	4269100	2696900	4635000	2201400	3190500	1746600	3782000	2662400	958550	3486400	2665300	4852200	1716100	3681400	3637900	3598600	-	-	-	97802-53-4	-	-	--
MEDP1698	Sphingosyl-phosphocholine	SL	SM	506.312	465.346	[M+K]+	C23H50N2O5P	97508	142780	158310	282380	697210	204220	135290	220890	91414	209500	199830	125870	371180	40622	105030	148360	142700	155940	266290	240800	209310	-	-	-	-	-	-	--
MEDP1699	LPC(0:0/16:1)	GP	LPC	494.315	493.317	[M+H]+	C24H48NO7P	96093	1864600	554220	380480	6640100	4484100	676350	2899900	88728	367700	651130	10368000	166790	45794	445500	593260	2417300	143410	1486300	1573100	1538400	-	-	-	-	-	-	--
MEDP1770	cis-Jasmone	Aldehyde,Ketones,Esters	Ketones	165.128	164.12	[M+H]+	C11H16O	104880	63343	128880	97348	29648	90398	115290	42078	34602	51872	167840	112300	47674	107970	64360	83294	32189	50709	42530	33646	50132	C08490	HMDB0035601	1549018	488-10-8	-	-	--
MEDP1788	N4-Acetylcytidine triphosphate	Nucleotide And Its metabolomics	Nucleotide and Its metabolomics	526.431	524.995	[M+H]+	C11H18N3O15P3	862220	1048500	955250	719200	740860	1110300	828900	833010	807680	1298900	675310	792080	940370	717480	566830	821470	722230	1037300	840510	939190	997430	-	-	90117875	-	-	-	--
MEDP1795	Palmitoylethanolamide（(PEA）	Alcohol and amines	Amines	300.291	299.5	[M+H]+	C18H37NO2	135740	125090	230520	7009600	260510	144640	290090	182580	96207	251600	362270	183760	136080	129380	167250	260980	293400	122670	593710	613410	608730	C16512	HMDB0002100	4671	544-31-0	71464	-	ko04080
MEDP1823	Damascenone	Aldehyde,Ketones,Esters	Ketones	191.143	190.28	[M+H]+	C13H18O	19089	18096	36531	18310	11652	34503	39281	17963	34574	21448	12434	35788	14771	14082	18372	28715	39537	13138	871530	1375000	840200	-	HMDB0013804	5366074	23696-85-7	67251	-	--
MEDP1829	Cyperotundone	Aldehyde,Ketones,Esters	Ketones	219.017	218.33	[M+H]+	C15H22O	32872	47489	86333	61391	35843	48711	64070	60710	83622	47650	43761	36265	66117	69293	72897	58071	71178	52294	50617	60517	47629	-	-	12308614	3466-15-7	-	-	--
MEDP1834	Glycerol Tributyrate	GL	TG	303.181	302.36	[M+H]+	C15H26O6	15907	19872	66544	14384	63123	217490	65700	112800	9099.5	445090	14831	145680	27576	9	38814	182010	10569	10559	82660	62703	73065	C13870	HMDB0031094	6050	-	35020	-	--
MEDP1836	Nootkatone	Aldehyde,Ketones,Esters	Ketones	219.176	218.335	[M+H]+	C15H22O	62830	27883	48775	53010	44291	50023	71510	59529	73135	67050	36513	40375	63708	46496	60003	32608	72544	51766	56583	38186	57766	C17914	-	1268142	4674-50-4	-	-	--
MEDP1841	Zerumbone	Aldehyde,Ketones,Esters	Ketones	219.177	218.33	[M+H]+	C15H22O	62146	42243	34928	35959	61402	49171	70876	39528	56413	62196	46074	31025	53030	51671	49555	63986	71476	63608	65956	68173	51761	C20262	-	5470187	471-05-6	-	-	--
MEDP1851	Asp-Tyr	Amino acid and Its metabolomics	Small Peptide	297.108	296.101	[M+H]+	C13H16N2O6	25692	74794	71254	142730	8040900	3744300	222750	3492800	74034	92057	62590	116150	45108	16680	105370	31451	760490	340090	751650	878420	778350	-	HMDB0028765	152455	22840-03-5	-	-	--
MEDP1857	Eicosanoyl-EA	Organic acid And Its derivatives	Organic acid And Its derivatives	356.352	355.345	[M+H]+	C22H45NO2	5429600	3783100	3952900	3239100	4358100	3946300	4498700	5286900	6450300	4429700	5406500	6680400	6017100	5619300	6444200	4636500	4340000	5729700	4757700	4818500	5445900	-	-	3787294	94421-69-9	-	-	--
MEDP1860	Glu-Leu	Amino acid and Its metabolomics	Small Peptide	261.143	260.137	[M+H]+	C11H20N2O5	70340	154550	1508100	1093800	2652800	315590	948290	633160	62389	207400	136600	298290	249800	86861	932400	234200	547590	109620	586210	512420	673110	-	HMDB0028823	4524287	2566-39-4	73506	-	--
MEDP1861	Glu-Tyr	Amino acid and Its metabolomics	Small Peptide	311.123	310.116	[M+H]+	C14H18N2O6	72166	64581	1086600	708360	1952300	237450	906850	438210	283140	421120	166920	266420	366890	230050	872930	293420	717270	115070	367320	524870	461940	-	HMDB0028831	515717	3422-39-7	73513	-	--
MEDP1870	Ile-Lys	Amino acid and Its metabolomics	Small Peptide	260.195	259.19	[M+H]+	C12H25N3O3	83144	79360	502540	510210	5290300	574750	1537600	1712500	156470	406470	184230	219020	289790	72729	525940	415900	352020	281640	805530	743510	626490	-	HMDB0028912	44298547	-	-	-	--
MEDP1875	LPE(17:1/0:0)	GP	LPE	466.285	465.286	[M+H]+	C22H44NO7P	5579	430030	287370	55557	589010	122670	41795	19155	9	32633	14100	173470	12776	3522.8	28377	28664	98404	8315	120380	157640	143590	-	-	42607464	-	-	-	--
MEDP1884	Pro-His	Amino acid and Its metabolomics	Small Peptide	235.117	252.122	[M+H-H2O]+	C11H16N4O3	25028	23608	62938	76355	151270	50257	61066	120540	59202	69129	35728	29838	76279	46981	179170	37921	83604	29387	52566	56623	41907	-	HMDB0029019	18218235	100896-87-5	-	-	--
MEDP1888	Ser-Leu	Amino acid and Its metabolomics	Small Peptide	219.133	233.149	[M+H]+	C9H18N2O4	93696	231750	471150	1703800	15207000	872030	801330	909680	59137	195020	165100	324100	282400	26683	129430	304650	694990	152380	1348400	1198700	1227600	-	HMDB0029043	7015695	6665-16-3	74815	-	--
MEDP1889	Ser-Phe	Amino acid and Its metabolomics	Small Peptide	253.118	522.357	[M+H]+	C12H16N2O4	443890	1899200	5339600	5759100	16932000	1685900	3759700	2254700	184650	1068200	442070	665460	3400400	105220	641340	928000	2141900	633290	3193500	2868000	3210100	-	HMDB0029046	7009598	16875-28-8	71029	-	--
MEDP1894	Tyr-Leu	Amino acid and Its metabolomics	Small Peptide	295.161	294.158	[M+H]+	C15H22N2O4	26402	56993	158560	336890	2192100	283890	701940	551740	171410	144240	74247	260400	147320	42168	131900	109620	199080	142310	299900	326780	227410	-	HMDB0029109	87071	17355-10-1	-	-	--
MEDP1898	3-Hydroxyphenylurea	Benzene and substituted derivatives	Benzene and substituted derivatives	153.065	152.059	[M+H]+	C7H8N2O2	11240000	11503000	8752300	9886700	8042700	9963900	8893000	8888800	11036000	9832600	10360000	11389000	9634600	10055000	9852800	10589000	10472000	10735000	8915700	9350400	9582100	-	-	12796	701-82-6	-	-	--
MEDP1901	Carnitine C9:1-OH	FA	CAR	310.201	309.194	[M+H]+	C17H27NO4	37467	94758	12526	47468	5606.7	15190	8398.7	25820	24992	23614	83601	160880	96531	22561	38023	11304	5147.3	31525	46992	40092	44378	D00432	HMDB0015334	-	-	127570	-	--
MEDP1907	(E,Z)-2-Amino-3,14-octadecadien-1-ol	Alcohol and amines	Alcohols	282.279	281.272	[M+H]+	C18H35NO	548530	3169300	1221100	279390	381030	671690	481070	2899400	2304100	1155300	1115900	653800	1290800	1526500	1161600	2287400	568440	1483900	1149100	1076100	1119200	-	-	6439505	158507-68-7	-	-	--
MEDP1908	[(2R)-3-Hexadecoxy-2-hydroperoxypropyl] 2-(trimethylazaniumyl)ethyl phosphate	Others	Others	498.349	497.348	[M+H]+	C24H52NO7P	5736.5	13636	23558	26852	129330	23788	15658	17626	2060.3	12365	3019.2	19679	8813.7	2731.2	13601	20651	62568	5963.8	18927	21948	20895	-	-	21076389	-	-	-	--
MEDP1913	N(Alpha)-Acetyl-Epsilon-(2-Propenal)Lysine	Amino acid and Its metabolomics	Small Peptide	243.13	242.127	[M+H]+	C11H18N2O4	168540	157440	4563600	575420	2661800	180150	1939900	414110	164050	603650	570070	458980	587980	524700	493940	235160	186690	334570	738350	813770	753410	-	-	6438822	99124-74-0	-	-	--
MEDP1914	N-(1-Deoxy-1-fructosyl)phenylalanine	Amino acid and Its metabolomics	Amino acid derivatives	358	327.131	[M+H]+	C15H21NO7	25762	28778	59145	31541	21178	27973	20347	36175	28295	31480	28350	27331	39974	21989	28470	31979	36387	38200	12021	13051	13938	-	HMDB0037846	101039148	87251-83-0	-	-	--
MEDP1916	N-Acetyl-L-phenylalanine	Amino acid and Its metabolomics	Amino acid derivatives	208.095	207.1	[M+H]+	C11H13NO3	427420	399560	499390	512010	449560	451380	434360	402450	483170	554920	467270	493610	414210	473040	458740	330690	496470	458800	421010	380980	437640	C03519	HMDB0000512	74839	2018-61-3	16259	5498	ko00360,ko01100
MEDP1918	Farnesylacetone	Aldehyde,Ketones,Esters	Ketones	263	262.4	[M+H]+	C18H30O	32566	15427	23719	89020	35924	23822	24450	29867	18821	81343	18403	30611	106990	25541	11687	13338	80413	63741	32781	25746	25960	-	-	1711945	-	-	-	--
MEDP1919	Cyclo(Pro-Leu)	Amino acid and Its metabolomics	Small Peptide	211	210.27	[M+H]+	C11H18N2O2	26791	18904	17522	35736	106510	23851	9	17458	10986	31628	34376	27431	25666	20723	66682	10537	21543	11708	31791	25619	21097	-	HMDB0034276	102892	2873-36-1	133094	-	--
MEDP1924	Cyclo(Pro-Glu)	Amino acid and Its metabolomics	Small Peptide	227.09	227.103	[M+H]+	C10H14N2O4	44884	46531	156590	98219	381880	143450	199030	77975	35080	100640	72674	70408	86225	28163	156490	91453	730550	33828	120120	134500	150640	-	-	-	-	-	-	--
MEDP1926	Cyclo(Pro-Phe)	Amino acid and Its metabolomics	Small Peptide	245.12	245.128	[M+H]+	C14H16N2O2	7152.8	5642	21037	22989	46075	11356	19291	19447	9711.3	14477	7591.6	8216.5	19871	3691.1	32392	9474.5	12886	8444.1	10619	15335	24080	C11847	-	-	3705-26-8	-	-	--
MEDP1928	Cyclo(Pro-Val)	Amino acid and Its metabolomics	Small Peptide	197.129	196.122	[M+H]+	C10H16N2O2	6956	26569	23348	29320	70346	16810	11879	15224	13486	11232	8531.9	29576	25692	11947	59772	13528	24423	13486	19274	15536	19946	-	-	-	5654-87-5	-	-	--
MEDP1933	Cyclopentylglycine	Amino acid and Its metabolomics	Amino acid derivatives	144.098	143.095	[M+H]+	C7H13NO2	35103	40527	230610	313010	2201200	442480	131880	106510	69916	282650	91737	275280	98426	68118	275920	126480	505040	46192	249960	216040	246420	-	-	314101	2521-84-8	-	-	--
MEDP1935	Ile-Asp	Amino acid and Its metabolomics	Small Peptide	247.129	246.121	[M+H]+	C10H18N2O5	182100	830610	209230	742260	33839000	9990700	3058700	16860000	88653	650070	230320	839310	240090	68807	275320	197700	3206100	2946600	4024500	4106900	4010800	-	HMDB0028903	-	-	-	-	--
MEDP1936	L-Aspartic acid-O-diglucoside	Amino acid and Its metabolomics	Small Peptide	458.1	457.143	[M+H]+	C16H27NO14	8756.1	45317	3498.6	6176.5	33684	152900	23574	5272.2	14347	7235.3	11985	197910	174280	21372	124160	7500.2	14078	110260	40728	88534	63203	-	-	-	-	-	-	--
MEDP1949	5-Aminoimidazole ribonucleotide	Nucleotide And Its metabolomics	Nucleotide and Its metabolomics	296.067	295.056	[M+H]+	C8H14N3O7P	339000	679890	1083200	1173000	8520600	4750800	1535200	2452500	278050	1272400	1017700	1706000	1035300	314200	1729600	1704800	2215300	913300	1387500	2680700	1565500	-	HMDB0001235	161500	25635-88-5	138560	6097	--
MEDP1950	2'-Deoxyinosine-5'-monophosphate	Nucleotide And Its metabolomics	Nucleotide and Its metabolomics	333.052	332.052	[M+H]+	C10H13N4O7P	9	9	72704	540400	1765200	522970	92000	772560	9	9	16849	25635	16163	9	1628500	28515	1150400	9	112820	153570	88153	C06196	HMDB0006555	-	3393-18-8	28806	-	ko00230
MEDP1953	Eritadenine	Nucleotide And Its metabolomics	Nucleotide and Its metabolomics	254.089	253.081	[M+H]+	C9H11N5O4	19484	36135	19923	164710	83542	74616	41876	77239	9	9855	16985	10049	16806	9	29861	11964	64166	9	28150	24954	35662	-	-	159961	23918-98-1	-	-	--
MEDP1954	N6-(2-Hydroxyethyl)adenosine	Nucleotide And Its metabolomics	Nucleotide and Its metabolomics	312.13	311.123	[M+H]+	C12H17N5O5	360980	870260	2773600	11605000	1917100	1327600	2967100	2328000	337510	2677000	868530	6211000	1907300	568940	1277700	1914000	986980	1099500	1876900	2134600	2000000	-	-	-	4338-48-1	-	-	--
MEDP1956	2-Aminopurine	Nucleotide And Its metabolomics	Nucleotide and Its metabolomics	136.062	135.054	[M+H]+	C5H5N5	536850	632770	784590	508730	1651400	1448600	867320	877310	2090500	921290	924450	2556700	2413600	540310	649510	929000	2101100	793060	1614100	1769800	1775900	-	-	-	452-06-2	-	-	--
MEDP1960	Isopentenyladenine-7-N-glucoside	Nucleotide And Its metabolomics	Nucleotide and Its metabolomics	366.2	365.17	[M+H]+	C16H23N5O5	36873	520820	96316	73181	120540	109700	70638	20508	40085	44410	36325	241220	138090	62826	86105	85145	172470	312980	108520	77808	109150	-	-	25202675	-	-	-	--
MEDP1961	Ribosyl adenosine	Nucleotide And Its metabolomics	Nucleotide and Its metabolomics	400.146	399.139	[M+H]+	C15H21N5O8	47322	154520	294930	9237.4	26678	108300	52306	53260	44590	60495	79790	149330	258440	64167	117500	188410	119220	68752	81664	96181	105100	-	-	69726184	-	-	-	--
MEDP1962	IAA-L-Ala	Amino acid and Its metabolomics	Amino acid derivatives	247.108	246.1	[M+H]+	C13H14N2O3	13307	15208	13774	16987	31957	25507	25410	17737	11838	20084	23198	13025	22972	11348	24293	12301	29818	19253	17365	18285	15783	-	-	644225	57105-39-2	-	-	--
MEDP1968	L-Lysine-Butanoic Acid	Amino acid and Its metabolomics	Amino acid derivatives	235.1	234.158	[M+H]+	C10H22N2O4	161870	281450	886720	1157400	1585900	668920	587270	1247500	111740	581520	270990	288850	425490	134090	495410	433490	3553200	175670	748880	306620	406670	-	-	-	80407-71-2	-	-	--
MEDP1973	D-Proline betaine	Amino acid and Its metabolomics	Amino acid derivatives	144.102	144.092	[M]+	C7H14NO2+	35034	139410	215540	560030	288170	128750	121320	162610	73001	100200	102630	106120	156390	120270	129640	74353	137050	65661	170730	116670	157680	C21514	-	7016562	1195-94-4	-	-	--
MEDP1974	1-Methylpiperidine-2-carboxylic acid	Amino acid and Its metabolomics	Amino acid derivatives	144.098	143.095	[M+H]+	C7H13NO2	35103	40527	230610	313010	2201200	442480	131880	106510	69916	282650	91737	275280	98426	68118	275920	126480	505040	46192	249960	216040	246420	-	-	415939	7730-87-2	-	-	--
MEDP1981	2,8-Quinolinediol	Heterocyclic compounds	Heterocyclic compounds	162.055	161.048	[M+H]+	C9H7NO2	432250	444000	492460	407230	452640	398890	528650	299360	374470	419150	391200	439110	417950	423940	492000	412790	429830	377410	433940	392080	391330	C06342	HMDB0240311	97250	15450-76-7	-	-	--
MEDP1982	2-Methyl-1-Pyrroline	Heterocyclic compounds	Heterocyclic compounds	84.08	83.0735	[M+H]+	C5H9N	3654000	3285000	15982000	6138800	14287000	5814800	16170000	5597100	5724100	7657200	8491200	5908400	12032000	5276300	12854000	7787300	6625000	5921000	8573300	8793900	8593200	C20808	-	70103	872-32-2	-	-	--
MEDP1988	Hydroxyurea	Others	Others	123.043	76.0273	[M+HCOO+2H]+	CH4N2O2	1668300	2117300	7308100	4820600	9918800	4076600	8025400	6435800	4167800	4446400	4619300	4099300	6599000	3268500	10003000	2708200	6217400	3801900	4312400	5594400	4500800	C07044	HMDB0015140	3657	127-07-1	44423	-	ko01100
MEDP1990	Melibiose	Carbohydrates and Its metabolites	Sugars	381.078	342.116	[M+K]+	C12H22O11	54005	36750	241400	239870	74067	189650	238950	196130	93593	62439	174610	105720	130680	61562	263510	98440	235300	68888	207200	162920	200430	C05402	HMDB0000048	440658	585-99-9	-	-	ko00052,ko01100,ko02010
MEDP1991	N6-Isopentenyladenosine	Nucleotide And Its metabolomics	Nucleotide and Its metabolomics	336.167	335.159	[M+H]+	C15H21N5O4	20104	43603	187040	384720	123640	124790	129540	102810	15663	154330	174210	1447000	96595	11630	40493	112820	135780	47551	161750	174240	177240	-	-	24405	7724-76-7	-	-	--
MEDP2002	5-Aminolevulinate	Organic acid And Its derivatives	Organic acid And Its derivatives	132.066	131.058	[M+H]+	C5H9NO3	799120	253220	418180	1067600	1366500	429940	396100	708270	243850	323420	1162600	487890	289980	196720	621970	229110	681020	214230	551570	481030	480400	-	HMDB0001149	137	106-60-5	17549	6037	--
MEDP2008	2-Hydroxy-4-(methylthio)butyric acid	Organic acid And Its derivatives	Organic acid And Its derivatives	151.042	150.035	[M+H]+	C5H10O3S	84231	84790	60260	94532	88520	73836	100620	69628	96880	106740	97166	91032	91972	64754	88661	88235	96700	90121	87346	84694	54739	-	HMDB0037115	11427	583-91-5	-	-	--
MEDP2009	3-Methoxybenzoic acid	Organic acid And Its derivatives	Organic acid And Its derivatives	153.055	152.047	[M+H]+	C8H8O3	14664	16390	13874	20393	4872.4	7493.2	7884.4	21005	8477.4	75915	16959	30606	16799	22197	3310.2	17275	5511.6	13277	24282	15025	19038	-	HMDB0032606	11461	586-38-9	-	-	--
MEDP2038	3-O-Methyldopa	Alcohol and amines	Polyamines	212.094	211.084	[M+H]+	C10H13NO4	12866	16065	42077	41945	79228	48590	15563	38548	21004	20452	35611	36208	43550	16635	54242	13573	58811	18819	42957	33293	23531	-	-	9307	300-48-1	-	-	--
MEDP2059	Androstenediol	Hormones and hormone related compunds	Hormones and hormone related compunds	291.231	290.225	[M+H]+	C19H30O2	1691700	1574200	1693400	1692500	1533800	1731200	1537500	1456800	1751000	1739800	1589600	1782600	1551700	1543600	1617100	1577700	1592300	1621800	1403700	1533100	1426200	C04295	HMDB0003818	10634	521-17-5	2710	6983	ko00140,ko04913
MEDP2063	Ethylene glycol salicylate	Benzene and substituted derivatives	Phenolics	183.065	182.058	[M+H]+	C9H10O4	19378	38992	14096	23786	16576	28158	19381	22029	34049	21990	14360	32102	22494	13068	18838	26299	21480	16772	19056	17810	22360	-	-	6880	87-28-5	-	-	--
MEDP2066	Triethylenetetramine	Alcohol and amines	Polyamines	147.16	146.153	[M+H]+	C6H18N4	725700	1040000	757750	1313400	1108000	1248800	918080	829070	644110	894100	954960	1183000	723510	779270	988630	970110	790030	662640	894430	849490	849770	-	-	5565	112-24-3	-	-	--
MEDP2068	Hexaethylene glycol	Alcohol and amines	Alcohols	283.176	282.168	[M+H]+	C12H26O7	461710	403340	613730	471280	418500	442490	426290	504930	473040	461730	423970	457810	499630	540770	426010	453280	565180	529790	148860	146160	137290	-	HMDB0061822	17472	2615-15-8	49793	-	--
MEDP2082	N-(3-Hydroxypropyl)phthalimide	Benzene and substituted derivatives	Benzene and substituted derivatives	206.081	205.074	[M+H]+	C11H11NO3	217820	213110	410790	578620	811740	566790	729360	512970	441560	538850	218020	325040	518810	385040	534550	406130	703860	348620	265150	414590	293140	-	-	70160	883-44-3	-	-	--
MEDP2084	L-Homophenylalanine	Amino acid and Its metabolomics	Amino acid derivatives	180.103	179.095	[M+H]+	C10H13NO2	2201.6	10431	21293	8130.6	19191	8417.1	25564	9034.2	19474	9494.8	28259	28338	22017	2273.1	14711	8370.6	14675	18965	9276.9	11737	17807	C17235	-	2724505	943-73-7	-	-	ko00400,ko01100,ko01210
MEDP2092	2,4-Quinolinediol	Heterocyclic compounds	Heterocyclic compounds	162.055	161.048	[M+H]+	C9H7NO2	432250	444000	492460	407230	452640	398890	528650	299360	374470	419150	391200	439110	417950	423940	492000	412790	429830	377410	433940	392080	391330	C16716	-	54680871	86-95-3	-	-	--
MEDP2099	4,5-Diaminofluorescein(DAF-2)	Benzene and substituted derivatives	Benzene and substituted derivatives	363.089	362.09	[M+H]+	C20H14N2O5	50743	55054	16817	46749	50715	45674	36714	33394	38242	37972	45144	45511	37520	37161	45526	25331	34062	54693	36229	46871	57593	-	-	10666340	205391-01-1	-	-	--
MEDP2104	3-aminoquinoline	Benzene and substituted derivatives	Benzene and substituted derivatives	145.076	144.069	[M+H]+	C9H8N2	223880	209440	729860	243910	772880	425400	800940	468310	310860	469810	542840	554430	739990	402620	804720	385220	535980	467570	483840	569830	506990	C09183	HMDB0036827	11375	580-17-6	9053	-	--
MEDP2105	3,6,9,12,15,18,21-Heptaoxatricosane-21,23-diol	Benzene and substituted derivatives	Benzene and substituted derivatives	371.234	370.22	[M+H]+	C16H34O9	507520	498400	690400	599390	482260	583970	622290	573260	616050	483510	612910	622400	692220	575620	603350	567720	563750	446860	194000	218340	168660	-	-	78798	5117-19-1	-	-	--
MEDP2113	2-Phenylpropylamine	Benzene and substituted derivatives	Benzene and substituted derivatives	136.112	135.105	[M+H]+	C9H13N	50894	54707	249950	23621	260260	111410	179210	89422	134690	99438	174800	173960	269060	106650	238600	91128	169690	119490	135930	171300	167330	-	-	11398	582-22-9	-	-	--
MEDP2121	1-aminopentadecane	Organic acid And Its derivatives	Organicacid and Its derivatives	228.269	227.261	[M+H]+	C15H33N	192370	210740	241650	155060	150990	119440	143300	92712	199320	119560	120790	170640	165840	141440	162530	194550	112590	125560	138210	138380	205910	-	-	17386	2570-26-5	-	-	--
MEDP2131	L-Isserine	Amino acid and Its metabolomics	Amino acid derivatives	106.05	105.09	[M+H]+	C3H7NO3	2246800	1106900	2969000	2612000	4345800	1466700	5209900	2870700	2604200	2305200	2915900	1112600	3654800	1631100	4248700	2624500	3461500	2402000	3517800	2528100	2736800	-	-	6999797	632-13-3	-	-	--
MEDP2132	1-amino-1-cyclobutane carboxylic acid	Amino acid and Its metabolomics	Amino acid derivatives	116.071	115.13	[M+H]+	C5H9NO2	40697000	42436000	187270000	80475000	215380000	64327000	155840000	78441000	62360000	81709000	103370000	70030000	132510000	54496000	149010000	79814000	100060000	65349000	89085000	95795000	89371000	-	-	89643	22264-50-2	-	-	--
MEDP2139	4-Chloroaniline	Benzene and substituted derivatives	Benzene and substituted derivatives	128.026	127.57	[M+H]+	C6H6ClN	66093	115600	110260	132460	117880	120320	145870	114850	111330	130470	90455	162270	111140	123780	130420	137750	108290	111590	81405	92683	91007	C14450	-	7812	106-47-8	-	-	--
MEDP2143	Diethanolamine lauric acid	Alcohol and amines	Amines	288.254	287.44	[M+H]+	C16H33NO3	141000	76432	342640	142790	135370	176360	299040	165720	114570	128050	144490	109660	153090	121410	113360	122190	91761	153060	175830	204700	169180	C06179	HMDB0032358	8430	120-40-1	-	-	ko01100
MEDP2151	Carbofuran	Benzene and substituted derivatives	Benzene and substituted derivatives	222.112	221.25	[M+H]+	C12H15NO3	12687	9169.8	11986	4864.8	10539	4032.9	3604.2	20594	3787.7	15197	18142	20827	11161	5139.4	12916	14257	12356	16794	11195	12334	9833.1	-	HMDB0031770	2566	1563-66-2	34611	-	--
MEDP2164	2,2-Dihydroxymethyl-1-azabicyclo[2.2.2]octan-3-one	Heterocyclic compounds	Heterocyclic compounds	186.119	185.105	[M+H]+	C9H15NO3	37005	564610	185240	329830	876700	366040	184650	257840	19968	213040	73181	109890	113970	19438	106060	130780	312250	200960	229840	235480	241030	-	-	322968	5608-24-2	-	-	--
MEDP2182	3-aminopropionitrile	Alcohol and amines	Amines	71.0605	70.0531	[M+H]+	C3H6N2	3361.8	4071.8	15096	7989.6	16215	7579.7	12737	3096.1	6289.8	7038.2	9932.1	7222.7	12572	7883	13153	7530.9	7047.7	8204.4	7383.7	12610	9982.1	C05670	HMDB0004101	1647	151-18-8	27413	7017	ko00410
MEDP2197	(Z)-13-Eicoseneamide	Alcohol and amines	Amines	338.342	337.6	[M+H]+	C22H43NO	3274900	3085700	1745800	1794500	2060100	2338300	3162200	2575100	1519200	3492700	2084400	7280400	5391900	1683000	3432300	1844800	2752900	5585000	8680900	10119000	10110000	-	-	5365371	112-84-5	-	-	--
MEDP2211	4-(4-Hydroxyaniline)-6,7-Dimethoxyquinazoline JANEX-1	Benzene and substituted derivatives	Benzene and substituted derivatives	298.119	297.111	[M+H]+	C16H15N3O3	176620	153500	122090	150760	120210	165500	50172	126800	187010	151190	156940	143990	136190	181510	156740	125320	169710	124860	131760	134490	162960	-	-	3794	202475-60-3	-	-	--
MEDP2223	Cork oximate	Organic acid And Its derivatives	Organicacid and Its derivatives	205.118	204.22	[M+H]+	C8H16N2O4	43023	62971	63383	28651	30483	33880	33406	54912	46411	54438	33567	44657	40863	55644	18425	63102	26266	31180	13100	24014	31530	-	-	5173	38937-66-5	-	-	--
MEDP2226	Bovinic acid	FA	FFA	281.248	280.4	[M+H]+	C18H32O2	43055	16301	35622	101770	94526	15813	44396	18201	22207	77305	32992	41087	43637	21601	71718	18252	20767	25828	33070	43608	28684	C04056	HMDB0003797	5280644	2540-56-9	32798	-	ko00591
MEDP2245	2-Amino-4-methylphenol	Benzene and substituted derivatives	Benzene and substituted derivatives	124.076	123.068	[M+H]+	C7H9NO	353470	260400	685010	530770	596530	398230	814380	531960	486120	379190	507470	495000	728320	458350	604090	533910	603780	434350	507800	436100	442340	-	-	7264	95-84-1	-	-	--
MEDP2261	(5Z)​-5-​Dodecenoic acid	FA	FFA	199.17	198.161	[M+H]+	C12H22O2	12496	6167.9	59421	78809	153040	27697	77842	53562	12959	50922	7195.7	15946	1757.6	10082	43417	14934	49271	11192	49964	34415	48834	-	HMDB0000529	5312378	2430-94-6	86595	5514	--
MEDP2265	2-Amino-3-phosphonopropionic acid	Organic acid And Its derivatives	Phosphoric acids	170.021	169.07	[M+H]+	C3H8NO5P	59363	147310	162990	376060	1180600	308890	138010	297280	272730	151640	146720	192200	241960	279500	368040	148090	239170	110380	240520	296110	254260	C05672	HMDB0000370	3857	5652-28-8	244030	5359	ko00440,ko01100
MEDP2266	D-myo-Inositol-1,3,4-triphosphate	Organic acid And Its derivatives	Phosphoric acids	420.97	420.1	[M+H]+	C6H15O15P3	4207400	4094800	4401600	4363100	4559800	4493000	4528600	4595800	4524200	4547900	4569300	4541000	4314000	4615600	4543700	4471700	4477100	4537100	4365600	4763900	4449200	C01243	HMDB0001143	439455	-	18228	6035	ko00562,ko01100,ko04070
MEDP2270	CAY-10577	Benzene and substituted derivatives	Benzene and substituted derivatives	257.973	258.05	[M+H]+	C10H5Cl2NO3	24288	52345	17413	50701	34585	29987	34564	34136	41893	23957	41074	34133	21359	36452	34229	37795	36360	27737	25700	28365	22355	-	-	693139	300675-28-9	-	-	--
MEDP2281	γ-CEHC	Organic acid And Its derivatives	Phosphoric acids	265.143	264.32	[M+H]+	C15H20O4	12071	18584	3547.3	6990.6	13061	10756	4824	9000.5	10737	8713.1	22820	15250	12816	5995	60174	10468	4762.2	16619	14516	12548	10518	-	-	133098	178167-75-4	-	-	--
MEDP2285	NSC-23766	Benzene and substituted derivatives	Benzene and substituted derivatives	422.302	421.295	[M+H]+	C24H35N7	2581.1	1678.3	2945.3	1466	2807.9	2994.5	2822.3	1290.2	1806.3	2248.4	3194.1	2450.5	2781.8	2831.8	2137.9	2524.2	2377.8	2133.1	3227.5	2883.8	3807.6	-	-	409805	733767-34-5	-	-	--
MEDP2298	Indole-3-acetic acid	Heterocyclic compounds	Indole and Its derivatives	176.071	175.18	[M+H]+	C10H9NO2	116440	148050	229430	175970	224400	142450	152870	155440	115450	118360	131360	210980	238160	162650	282790	157820	136900	100840	137770	177130	161110	C00954	HMDB0000197	802	87-51-4	16411	5211	ko00380,ko01100
MEDP2302	N-Acetyl-DL-methionine	Amino acid and Its metabolomics	Amino acid derivatives	192.07	191.25	[M+H]+	C7H13NO3S	23861	30750	69352	11271	56621	33915	91697	36857	17315	37175	64323	57546	57893	36501	71601	42283	45689	33874	51324	42473	51621	-	-	6180	1115-47-5	-	-	--
MEDP2303	6-Diazo-5-oxo-L-norleucine	Amino acid and Its metabolomics	Amino acid derivatives	172.071	171.15	[M+H]+	C6H9N3O3	25604	22123	103940	40072	77818	89493	128130	86524	60932	90555	36225	11051	105650	36563	161680	119290	50326	71497	75489	87245	81903	-	-	9087	157-03-9	-	-	--
LIPID-N-0001	taurolithocholic acid-3-sulfate	ST	BA	281.1	563.259	[M-H]-	C26H45NO8S2	6307.8	3876.2	3527.1	4708.7	2256	5659.3	4618.4	4198.1	4762.2	5537.7	2920.4	11889	3872.5	3538.4	6303.5	4945.6	5881.4	5511.9	5646.7	3641.8	7291.8	C03642	HMDB0002580	440071	15324-65-9	17864	6716	ko04976
LIPID-N-0008	6,7-diketolithocholic acid	ST	BA	403.3	404.256	[M-H]-	C24H38O3	145490	115600	171150	74414	73959	206440	99859	129900	137130	109920	107970	197630	237760	91036	234540	92532	119480	73318	155550	146820	163970	-	-	137333800	-	-	-	--
LIPID-N-0010	Ursocholic acid	ST	BA	407.4	408.288	[M-H]-	C24H40O5	22528	27460	20897	24155	38074	34525	29732	31071	26006	30085	24008	38224	30839	20889	38144	23669	26756	28713	26897	23543	26512	C17644	HMDB0000917	122340	2955-27-3	81240	5871	--
LIPID-N-0015	Glycocholic acid	ST	BA	464.4	465.309	[M-H]-	C26H43NO6	30346	28585	33811	42290	47341	42455	42183	47844	28755	36803	58077	30770	49642	26303	40654	23578	34895	30752	38181	37858	34783	C01921	HMDB0000138	23617285	475-31-0	17687	-	ko00120,ko01100,ko04976,ko04979
LIPID-N-0017	Taurocholic acid	ST	BA	514.7	515.292	[M-H]-	C26H45NO7S	33645	19459	14476	23817	25303	19411	27306	18572	15685	23160	28628	22796	25866	26538	21746	17443	21806	22628	25933	26083	18342	C05122	HMDB0000036	6675	81-24-3	28865	5104	ko00120,ko00430,ko01100,ko04976,ko04979
LIPID-N-0022	12,13-EpOME	FA	Eicosanoid	295.227	296.235	[M-H]-	C18H32O3	25068	8204.7	23599	10480	8219.7	256470	11506	182890	8148.5	78504	226310	839590	24150	6376	24903	7648.7	9707.6	9638.4	96262	99673	107660	C14826	HMDB0004702	5356421	-	38299	-	ko00591,ko01100
LIPID-N-0023	9,10-EpOME	FA	Eicosanoid	295.227	296.235	[M-H]-	C18H32O3	32248	7481.1	55470	12216	19215	31811	3257.6	13765	27392	31787	113790	185360	42324	4073.5	31892	13264	4650.1	7537.8	36192	30917	41007	C14825	HMDB0004701	5283018	65167-83-1	34494	-	ko00591,ko01100
LIPID-N-0024	FFA(20:5)	FA	FFA	301.217	302.22	[M-H]-	C20H30O2	72748	58221	180350	64674	367490	92069	81874	191310	15166	90262	28904	6184.4	72505	16627	148180	35774	99292	52675	102390	97055	95740	C06428	HMDB0001999	446284	10417-94-4	28364	6423	ko01040
LIPID-N-0025	FFA(20:4)	FA	FFA	303.232	304.24	[M-H]-	C20H32O2	128680	50658	669130	68660	568420	121980	181770	200450	36605	217010	70524	20496	172370	27044	443750	109120	188990	95189	177010	178580	178010	C00219	HMDB0001043	444899	506-32-1	15843	193	ko00590,ko00591,ko01040,ko01100,ko04216,ko04217,ko04270,ko04611,ko04664,ko04666,ko04723,ko04726,ko04730,ko04750,ko04912,ko04913,ko04921,ko04923,ko04925,ko05140,ko05146
LIPID-N-0034	(±)12-HETE	FA	Eicosanoid	319.227	320.235	[M-H]-	C20H32O3	171120	45502	289530	10584	88309	133120	48783	119930	10813	51988	779150	3556400	63835	6949.8	20414	18642	22714	34880	305980	321240	323450	C14777	HMDB0061118	5353272	59985-28-3	-	-	ko00590,ko04913,ko04925
LIPID-N-0035	(±)15-HETE	FA	Eicosanoid	319.227	320.235	[M-H]-	C20H32O3	9613.3	4283.5	20045	781.74	6259.1	312050	9413.2	320190	2194.9	139220	7910.7	9988.2	19354	756.62	11632	7025.9	4579.4	7519.1	50736	52959	60439	C04742	HMDB0003876	9966861	54845-95-3	15558	-	ko00590,ko04750
LIPID-N-0039	(±)5-HETE	FA	Eicosanoid	319.227	320.235	[M-H]-	C20H32O3	21637	2364.3	14175	9415.3	5957.2	14193	7503.4	14766	246.68	9374.4	2663.3	2034.7	4399.9	663.55	8343.4	2349	4607.5	1470.2	7652.1	8682.7	5543.9	C04805	HMDB0011134	5280733	70608-72-9	28209	6554	ko00590,ko04750
LIPID-N-0041	11(S)-HETE	FA	Eicosanoid	319.227	320.235	[M-H]-	C20H32O3	10717	14447	49799	7104	14442	17611	2105.9	8054.3	11524	15877	25594	42479	20711	1087.9	25853	12222	1770.5	6862.5	17572	14953	15746	-	-	5283152	54886-50-9	-	-	--
LIPID-N-0055	PGD2	FA	Eicosanoid	351.217	352.225	[M-H]-	C20H32O5	7752.3	3240.1	21506	3745.6	15330	14503	9	3811.4	6602.9	9466	30432	37302	23337	705.46	10775	9992.7	9	3601.8	12662	13862	10411	C00696	HMDB0001403	448457	41598-07-6	15555	6221	ko00590,ko01100,ko04080,ko04664,ko04726,ko05143,ko05310
LIPID-N-0056	PGE2	FA	Eicosanoid	351.217	352.225	[M-H]-	C20H32O5	53586	23229	54544	17469	63887	73371	482.12	17270	19718	53179	141460	192350	97478	3672.2	35250	31612	317.28	15588	52403	55782	55455	C00584	HMDB0001220	5280360	363-24-6	15551	6089	ko00590,ko01100,ko04024,ko04080,ko04625,ko04726,ko04750,ko04921,ko04923,ko04924,ko04976,ko05140,ko05143,ko05146,ko05163,ko05165,ko05200,ko05323
LIPID-N-0057	PGF2α	FA	Eicosanoid	353.233	354.241	[M-H]-	C20H34O5	1323.3	3742.7	3891.2	1586.7	10396	2083.4	183.19	4987.9	1347.5	3971.9	6694.6	12549	7473.5	182.22	2960.3	4678.3	123.1	5267.3	4747.1	3317.4	4627.7	C00639	HMDB0001139	5283078	551-11-1	15553	6032	ko00590,ko01100,ko04072,ko04080,ko04726,ko04913,ko04921,ko04976
LIPID-N-0059	PGD1	FA	Eicosanoid	353.233	354.241	[M-H]-	C20H34O5	3036.8	3772.9	4882.7	1323.6	6976	16040	9	8811.5	2111.3	7098.5	8557.3	20465	8173	369.21	4733.2	3707.2	9	2235.2	5361.9	4643.9	5609.7	-	-	5280936	-	-	-	--
LIPID-N-0060	PGE1	FA	Eicosanoid	353.233	354.241	[M-H]-	C20H34O5	11207	8578.3	10213	5327.6	23845	36902	843.83	6221.6	8654.6	9738.8	26118	74031	25808	642.69	11906	10713	765.42	4579.6	17335	18435	18907	C04741	HMDB0001442	5280723	745-65-3	15544	416	--
LIPID-N-0063	TXB2	FA	Eicosanoid	369.228	370.236	[M-H]-	C20H34O6	21662	26125	69055	5917.5	21469	27806	1481.9	28178	7964.6	35204	18432	20859	33468	8569.9	13407	14819	1440.5	13780	23728	22272	22569	C05963	HMDB0003252	5283137	54397-85-2	28728	422	ko00590,ko01100,ko04726,ko04976
LIPID-N-0067	FFA(10:0)	FA	FFA	171.139	172.146	[M-H]-	C10H20O2	1892300	2017600	2587900	1978600	3308000	2481000	1716900	3387000	2293600	2717100	1816800	2207400	2437600	2105700	1817800	2511400	2314600	2430000	1845300	1836100	1884000	-	HMDB0000511	2969	-	30813	336	--
LIPID-N-0071	FFA(14:0)	FA	FFA	227.201	228.209	[M-H]-	C14H28O2	240680	370950	502930	344890	480830	479570	447210	736790	215630	240290	286650	455550	288640	185820	274370	189250	593520	250480	535770	468810	423560	C06424	HMDB0000806	11005	-	28875	196	ko00061,ko01100
LIPID-N-0072	FFA(15:0)	FA	FFA	241.217	242.225	[M-H]-	C15H30O2	176160	296830	322990	411560	396490	292360	352390	360850	106770	130960	185370	302720	176250	133360	236760	165610	421010	151070	274240	261650	263960	C16537	HMDB0000826	13849	-	42504	5789	--
LIPID-N-0073	FFA(16:0)	FA	FFA	255.232	256.24	[M-H]-	C16H32O2	2418800	2100600	6719400	3148700	5987600	3589000	4447200	4460300	1747100	4059800	2408700	5467500	3346500	2008200	4508400	2664000	7021900	2575800	3057700	3917800	3397000	C00249	HMDB0000220	985	-	15756	187	ko00061,ko00062,ko00071,ko01040,ko01100,ko01212
LIPID-N-0074	FFA(17:0)	FA	FFA	269.248	270.256	[M-H]-	C17H34O2	118050	121000	381460	368020	343830	141660	156850	235120	52038	141070	108230	261960	161280	110420	187000	115420	200920	90153	187290	166940	243570	-	HMDB0002259	10465	-	32365	6578	--
LIPID-N-0075	FFA(18:0)	FA	FFA	283.264	284.272	[M-H]-	C18H36O2	6020500	4833100	10906000	11725000	12048000	6899400	8891400	7435600	5197300	6419100	6334800	12079000	8220300	9833300	8838100	4739700	9462900	6233000	10114000	12498000	13962000	C01530	HMDB0000827	5281	-	28842	189	ko00061,ko01040
LIPID-N-0079	FFA(24:0)	FA	FFA	367.358	368.365	[M-H]-	C24H48O2	117300	133240	110290	502630	157480	248280	272770	416950	123830	107640	120840	250720	118480	70794	53569	67027	144800	122740	259210	155660	175590	C08320	HMDB0002003	11197	-	28866	6427	ko01040
LIPID-N-0082	FFA(16:1)	FA	FFA	253.217	254.225	[M-H]-	C16H30O2	143810	146520	559570	162800	1500900	683700	418360	990330	67487	248340	288370	713680	222980	54468	595570	123930	789260	149750	438610	442810	457250	C08362	HMDB0003229	445638	-	28716	188	ko00061
LIPID-N-0083	FFA(17:1)	FA	FFA	267.232	268.24	[M-H]-	C17H32O2	63499	98008	533420	163710	908600	211960	181840	483110	30119	90631	85608	346030	113060	31213	127460	57062	457070	51226	203330	192250	206240	C12100	HMDB0030997	192796	-	-	-	--
LIPID-N-0084	FFA(18:1)	FA	FFA	281.248	282.256	[M-H]-	C18H34O2	6204700	2495900	18495000	6348300	29168000	13418000	10536000	14296000	2097200	9764000	4742800	9362700	7536600	1886500	13183000	4377700	23940000	4722100	9811800	10039000	11343000	C00712	HMDB0000207	445639	-	16196	190	ko00061,ko01040
LIPID-N-0085	FFA(19:1)	FA	FFA	295.264	296.272	[M-H]-	C19H36O2	31406	18081	332040	60270	282620	74360	127140	248110	10879	40267	13900	33710	21705	6977.8	68708	12339	217850	11838	83371	96457	78717	-	-	52921828	-	-	-	--
LIPID-N-0086	FFA(20:1)	FA	FFA	309.279	310.287	[M-H]-	C20H38O2	428140	254350	2925700	920710	1920500	882330	1594400	2576800	194300	600570	356850	1273200	899260	430320	1197900	314870	2958300	310180	1143900	1556700	1486000	C16526	HMDB0002231	5282768	-	32425	6563	ko01040
LIPID-N-0087	FFA(22:1)	FA	FFA	337.311	338.318	[M-H]-	C22H42O2	254600	108590	993380	377450	493510	257170	356910	680760	105110	307110	173390	342460	247890	121890	247210	90563	250700	216630	291210	319300	452610	C08316	HMDB0002068	5281116	-	28792	6470	ko01040
LIPID-N-0088	FFA(24:1)	FA	FFA	365.342	366.35	[M-H]-	C24H46O2	195750	124720	723110	497490	671780	350660	742960	811610	19052	119560	153700	168610	175300	63970	146470	62538	294710	118840	388200	319760	541880	C05950	HMDB0006059	5280877	-	27562	-	ko00590
LIPID-N-0090	FFA(18:2)	FA	FFA	279.232	280.24	[M-H]-	C18H32O2	9229000	2093400	11068000	9226900	13619000	6079200	5375800	8062100	1914600	8102700	5439600	6436800	9425000	1151200	14147000	2862800	16720000	3394000	8100600	6891100	8491100	C20388	HMDB0012535	5283141	-	63977	-	--
LIPID-N-0091	FFA(20:2)	FA	FFA	307.264	308.272	[M-H]-	C20H36O2	1635600	209300	1394400	1560800	2309700	1317200	1266900	2397300	165220	996690	600410	680110	996460	149030	898040	267530	1654300	325080	1217700	912880	931030	C16525	HMDB0005060	6439848	-	73731	-	ko01040
LIPID-N-0092	FFA(22:2)	FA	FFA	335.295	336.303	[M-H]-	C22H40O2	545510	120040	860750	1356500	375160	378360	694540	669360	57614	198940	201160	1136100	421900	202520	148830	109190	1182200	110440	772060	652070	552610	C14813	HMDB0004693	11954058	-	-	-	ko00590,ko01100
LIPID-N-0093	FFA(24:2)	FA	FFA	363.326	364.334	[M-H]-	C24H44O2	519100	118860	366460	571230	509540	387650	444620	965510	8292.6	191000	244270	121810	293900	27896	106350	85360	231270	153510	360740	308360	272980	-	-	52921853	-	-	-	--
LIPID-N-0094	FFA(18:3)	FA	FFA	277.217	278.225	[M-H]-	C18H30O2	195160	46926	231210	71297	241130	105140	127230	134330	79129	193420	79406	67340	102030	42227	180650	81323	358240	90420	138830	152390	139400	C08364	HMDB0030963	12309425	-	38383	-	--
LIPID-N-0095	FFA(20:3)	FA	FFA	305.248	306.256	[M-H]-	C20H34O2	806130	374980	3513500	962370	5977500	2036800	2531700	2289800	424290	1115600	400300	393850	1215100	251450	3180800	624340	2272200	765060	1467300	1624000	1472800	C03242	HMDB0002925	5280581	-	53486	259	ko00591,ko01040,ko01100
LIPID-N-0096	FFA(22:3)	FA	FFA	333.279	334.287	[M-H]-	C22H38O2	574600	64991	737500	278960	856530	435930	393580	814050	64087	257490	167990	91222	287530	43501	184690	72378	326270	101910	358350	261630	287180	-	HMDB0002823	5312557	-	77807	195	--
LIPID-N-0099	FFA(22:4)	FA	FFA	331.264	332.272	[M-H]-	C22H36O2	10591000	1261800	10400000	4065100	11804000	5762100	6864100	14001000	867360	8499200	3434700	1183700	3367700	735630	5014800	2283900	7448200	2144400	5506400	5231100	6005200	C19621	HMDB0034295	5282938	-	-	-	--
LIPID-N-0100	FFA(24:4)	FA	FFA	359.295	360.303	[M-H]-	C24H40O2	1608300	199750	2320800	525530	1978700	882370	692710	2219800	151200	729130	583440	305230	427930	109720	463880	286550	904110	284700	924570	828580	749190	-	-	6440264	-	-	-	--
LIPID-N-0102	FFA(22:5)	FA	FFA	329.248	330.256	[M-H]-	C22H34O2	1408200	355270	1189600	934730	4101100	1109600	1214700	2230900	143500	1370100	471620	187680	887260	134000	1930300	435500	1817200	456190	1195400	1102600	1229500	C14833	HMDB0004708	9858729	-	34506	-	ko00591
LIPID-N-0103	FFA(24:5)	FA	FFA	357.279	358.287	[M-H]-	C24H38O2	718210	36671	1900700	87880	642850	366410	250010	566660	72790	386540	253660	57086	132160	24770	138990	106530	310690	73680	385230	361030	384190	-	HMDB0006322	14505435	-	77527	-	--
LIPID-N-0104	FFA(22:6)	FA	FFA	327.232	328.24	[M-H]-	C22H32O2	518150	321010	1597600	777870	1440900	394830	654970	868580	127160	664260	244050	128420	452450	135220	607520	196280	699140	447580	601980	592590	589920	C06429	HMDB0002183	445580	-	28125	3457	ko01040
LIPID-N-0105	FFA(24:6)	FA	FFA	355.264	356.272	[M-H]-	C24H36O2	186680	30405	436390	108320	465730	178050	89159	304270	13130	124240	51643	12222	68284	7821.4	109090	57726	135110	49384	140830	124920	121890	-	HMDB0002007	11792612	-	77366	6430	--
LIPID-N-0166	LPG(16:0/0:0)	GP	LPG	483.272	484.28	[M-H]-	C22H45O9P	10284	22421	4543.1	27158	61271	59460	46049	62498	1746.8	9035	7476.8	42795	14688	1396.7	6831.6	6160.4	23306	8363.5	23928	25760	26161	-	-	42607483	-	-	-	--
LIPID-N-0167	LPG(18:0/0:0)	GP	LPG	511.304	512.311	[M-H]-	C24H49O9P	6293.2	19424	7571	46328	43779	25843	17432	32392	3377.4	10182	8557.5	51872	13014	3940.5	34964	6697.3	12201	8552.1	18764	19833	20053	-	-	42607484	-	-	-	--
LIPID-N-0170	LPG(18:1/0:0)	GP	LPG	509.288	510.296	[M-H]-	C24H47O9P	143400	127920	112200	179250	672630	470020	371590	592690	41881	126010	101530	91228	189060	30134	114530	120070	343140	92826	225430	237210	221480	-	-	9547135	-	-	-	--
LIPID-N-0171	LPG(18:2/0:0)	GP	LPG	507.272	508.28	[M-H]-	C24H45O9P	166730	93434	48543	152530	217560	166690	102960	199480	47400	110980	136730	46853	157720	30154	137170	137830	75005	118190	128900	115610	127830	-	-	52927437	-	-	-	--
LIPID-N-0172	LPG(20:4/0:0)	GP	LPG	531.27	532.28	[M-H]-	C26H45O9P	42669	15422	18137	8472.4	34065	27826	41060	61582	10571	25532	28780	9	28817	6595	16495	36049	25506	22206	29552	27976	28341	-	-	42607485	-	-	-	--
LIPID-N-0175	LPI(16:0/0:0)	GP	LPI	571.288	572.296	[M-H]-	C25H49O12P	6421.4	80685	10010	65373	127330	39031	15257	82028	3793.8	22334	28020	19024	19870	4603.4	10395	7778.8	38306	15050	32443	37620	30349	-	-	42607493	-	-	-	--
LIPID-N-0176	LPI(18:0/0:0)	GP	LPI	599.32	600.327	[M-H]-	C27H53O12P	296230	413200	257760	469730	1801700	597650	242070	624050	91386	429870	383850	118650	463090	65670	221910	219400	684360	225330	425910	373320	427520	-	HMDB0061696	71581135	327620-46-2	-	-	--
LIPID-N-0178	LPI(18:1/0:0)	GP	LPI	597.304	598.312	[M-H]-	C27H51O12P	7536.5	10057	7930.8	13090	64506	12107	10083	40835	5940.7	16402	11054	5174.8	15619	3419.1	11167	11624	18598	10214	11960	17825	15747	-	-	42607496	-	-	-	--
LIPID-N-0179	LPI(18:2/0:0)	GP	LPI	595.288	596.296	[M-H]-	C27H49O12P	8589.3	7507.7	3768.4	29949	16800	17845	5280.3	10179	787.24	3590.5	5523.2	9233.5	5675.4	791.61	2438.8	2532.8	13700	1987.7	8961.5	10600	11217	-	-	52928605	-	-	-	--
LIPID-N-0181	LPI(20:4/0:0)	GP	LPI	619.288	620.296	[M-H]-	C29H49O12P	44066	8448.8	19771	21226	66505	45087	23242	22203	9	18753	14233	7193.8	23725	3166.5	7417.2	18344	49030	11962	24173	23299	22708	-	-	42607497	-	-	-	--
LIPID-N-0187	LPS(18:0/0:0)	GP	LPS	524.299	525.307	[M-H]-	C24H48NO9P	1388.1	6013.8	4658	4463.3	6209.8	6213.9	7911.6	20867	1825.9	3764	1553.8	5378.1	1938.6	988.16	4123	3061.9	6286.1	2283.9	5257.7	6710.8	6619.3	-	HMDB0240606	42607474	119786-67-3	-	-	--
LIPID-N-0188	LPS(20:0/0:0)	GP	LPS	552.33	553.338	[M-H]-	C26H52NO9P	4197.3	6146.4	1740.7	11013	13913	7131.7	3869.7	32900	757.37	2193.3	2022.1	922.2	2783.8	660.21	3089.2	2483.7	3294.1	3024.8	6760.7	6866.7	5730.3	-	-	52926280	-	-	-	--
LIPID-N-0189	LPS(22:0/0:0)	GP	LPS	580.361	581.369	[M-H]-	C28H56NO9P	4420.2	10484	1985.2	18073	16919	12218	4284.7	31242	346.63	2274.8	2242.5	3172.7	2477.2	931.86	1546.1	1349.8	3996.9	4293.2	7523	5819.9	7870.6	-	-	52926293	-	-	-	--
LIPID-N-0190	LPS(24:0/0:0)	GP	LPS	608.393	609.401	[M-H]-	C30H60NO9P	2051.7	4447	1221.8	13691	10609	14560	4730.6	20454	9	998.79	3868.4	10984	1623	1010.1	603.32	399.1	1819.1	827.64	5505.9	6310.6	4273.9	-	-	-	-	-	-	--
LIPID-N-0192	LPS(18:1/0:0)	GP	LPS	522.283	523.291	[M-H]-	C24H46NO9P	40468	46254	38204	49112	168720	63680	29969	81683	8220.2	70535	44970	20348	98813	18571	124380	38594	66243	319390	72915	64004	69336	-	HMDB0240603	9547099	89319-60-8	-	-	--
LIPID-N-0194	LPS(22:1/0:0)	GP	LPS	578.346	579.354	[M-H]-	C28H54NO9P	1477.3	2373.7	940.42	2578.5	20844	4849	4646.7	28448	693.25	3168.5	1849.3	774.5	1770.4	645.13	4804.1	1150.2	6659.5	2759.7	4478.2	5104.7	6066.1	-	-	52926291	-	-	-	--
LIPID-N-0195	LPS(24:1/0:0)	GP	LPS	606.377	607.385	[M-H]-	C30H58NO9P	1062.9	1695.3	672.34	2309.3	16408	7550	4288.5	17765	78.292	1934.9	1773.3	1990.9	1899.8	120.23	1591.5	267.03	5844.6	1524.2	2948.5	3958.3	3409.2	-	-	-	-	-	-	--
LIPID-N-0196	LPS(18:2/0:0)	GP	LPS	520.268	521.275	[M-H]-	C24H44NO9P	6442	15176	2099.9	22940	17530	5334	3306.6	8526.1	1008.6	5529.2	11575	9034.4	8331.7	450.67	2628.1	105.91	7666	15870	7160.4	9362.6	5142.9	-	-	52926279	-	-	-	--
LIPID-N-0197	LPS(20:3/0:0)	GP	LPS	546.283	547.291	[M-H]-	C26H46NO9P	6697	4074.2	5538.7	9186.4	38971	14399	5681.6	8793.6	752.88	8366.4	4488.8	1152.6	11474	1425	20898	2400.1	15810	43072	11180	13518	14677	-	-	52926290	-	-	-	--
LIPID-N-0198	LPS(20:4/0:0)	GP	LPS	544.268	545.275	[M-H]-	C26H44NO9P	12297	4270.7	4681.3	3471.8	12503	7220.3	2207.1	8072.1	979.7	12373	8603.8	779.44	13605	668.2	10645	2089.7	7854.7	22756	9206.3	7148.5	9538.7	-	-	42607475	-	-	-	--
LIPID-N-0201	LPS(22:6/0:0)	GP	LPS	568.268	569.275	[M-H]-	C28H44NO9P	10812	15067	7458.5	11322	16522	9764.8	2191.4	9742.1	522.96	9047.9	4989.8	1571.7	10305	1066.8	7356.7	720.1	9768	43379	10265	9008.7	8814.8	-	-	52926281	-	-	-	--
LIPID-N-0204	PC(18:0_12:0)	GP	PC	750.529	705.531	[M+COOH]-	C38H76NO8P	45080	69382	196300	178210	175440	297850	355660	231660	12639	35213	28851	363010	97817	5207.7	48840	35043	227940	58879	133470	156870	133740	C00157	-	24778808	-	-	-	ko00564,ko00590,ko00591,ko00592,ko01100,ko04723,ko05231
LIPID-N-0206	PC(16:0_16:0)	GP	PC	778.56	733.562	[M+COOH]-	C40H80NO8P	74270000	15346000	71353000	44109000	69158000	66290000	49746000	59438000	21083000	38080000	48108000	33972000	57414000	21325000	27463000	28802000	60193000	48735000	51867000	50370000	50501000	C00157	HMDB0000564	452110	63-89-8	72999	5548	ko00564,ko00590,ko00591,ko00592,ko01100,ko04723,ko05231
LIPID-N-0207	PC(18:0_14:0)	GP	PC	778.56	733.562	[M+COOH]-	C40H80NO8P	43371	30835	66339	44554	69177	70786	98869	151120	15990	25021	48636	42332	31775	21260	18919	22820	74642	40323	57149	60310	54113	C00157	HMDB0008031	3082163	-	86089	-	ko00564,ko00590,ko00591,ko00592,ko01100,ko04723,ko05231
LIPID-N-0210	PC(18:0_18:0)	GP	PC	834.622	789.625	[M+COOH]-	C44H88NO8P	296010	35237	212330	147230	141370	156590	141670	125750	49282	114750	137810	100910	139640	42449	56906	71601	141390	115770	140320	125430	134630	C00157	HMDB0008036	94190	-	83718	-	ko00564,ko00590,ko00591,ko00592,ko01100,ko04723,ko05231
LIPID-N-0212	PC(16:0_24:0)	GP	PC	890.685	845.687	[M+COOH]-	C48H96NO8P	61502	11796	66917	66407	64265	79727	63905	107810	7133.2	22645	31467	48301	56634	8731.9	8108.7	12861	44594	15200	49064	49873	51760	C00157	HMDB0007992	24778743	-	-	-	ko00564,ko00590,ko00591,ko00592,ko01100,ko04723,ko05231
LIPID-N-0217	PC(14:0_18:1)	GP	PC	776.544	731.547	[M+COOH]-	C40H78NO8P	272590	725990	980150	352940	1487400	1413500	1181400	4261100	198790	200070	576220	1559900	442950	168880	237260	262810	1277800	449250	967000	887610	932820	C00157	HMDB0007872	24778618	-	73793	-	ko00564,ko00590,ko00591,ko00592,ko01100,ko04723,ko05231
LIPID-N-0218	PC(16:0_18:1)	GP	PC	804.575	759.578	[M+COOH]-	C42H82NO8P	35641000	34562000	102620000	63892000	94821000	95949000	89625000	95460000	23867000	30876000	32338000	77638000	45258000	29857000	43371000	54752000	96600000	55939000	69257000	66363000	64242000	C00157	HMDB0007972	5497103	-	73001	-	ko00564,ko00590,ko00591,ko00592,ko01100,ko04723,ko05231
LIPID-N-0221	PC(16:0_20:1)	GP	PC	832.607	787.609	[M+COOH]-	C44H86NO8P	1376700	224970	3250200	992300	4182000	2785700	3406000	6253400	356010	901680	670660	739940	1654300	363720	659020	387860	4468700	544130	1966500	1876700	1910400	C00157	HMDB0007978	52922418	-	84575	-	ko00564,ko00590,ko00591,ko00592,ko01100,ko04723,ko05231
LIPID-N-0223	PC(16:0_22:1)	GP	PC	860.638	815.64	[M+COOH]-	C46H90NO8P	99105	12819	191770	70795	254120	177470	185800	219750	21541	60480	55095	55242	134810	16352	51891	25064	210880	36973	109570	104130	106540	C00157	HMDB0007986	24778728	-	86174	-	ko00564,ko00590,ko00591,ko00592,ko01100,ko04723,ko05231
LIPID-N-0224	PC(18:1_20:0)	GP	PC	860.638	815.64	[M+COOH]-	C46H90NO8P	16597	14135	83157	52419	64771	61967	34635	88378	9531.4	11373	13288	52469	17504	6741.8	8838	10986	25308	18264	37009	31510	32618	C00157	HMDB0008076	53478731	-	-	-	ko00564,ko00590,ko00591,ko00592,ko01100,ko04723,ko05231
LIPID-N-0226	PC(24:0_16:1)	GP	PC	888.669	843.672	[M+COOH]-	C48H94NO8P	735.48	4324.8	6642.1	3056.4	18210	29781	9665.7	28373	251.33	1046.8	8074.5	91242	4025.1	183.01	375.72	430.07	5374.3	1747.2	10645	14357	12390	C00157	HMDB0008563	53479175	-	-	-	ko00564,ko00590,ko00591,ko00592,ko01100,ko04723,ko05231
LIPID-N-0228	PC(16:1_16:1)	GP	PC	774.529	729.531	[M+COOH]-	C40H76NO8P	169780	711060	971660	113310	2915400	3001900	1459900	6519800	92358	175430	2315600	7562700	604460	109520	265560	169200	1432200	293120	1741900	1831800	1683500	C00157	HMDB0008002	24778764	-	83717	-	ko00564,ko00590,ko00591,ko00592,ko01100,ko04723,ko05231
LIPID-N-0229	PC(14:0_18:2)	GP	PC	774.529	729.531	[M+COOH]-	C40H76NO8P	583830	598480	630310	510350	555420	852020	513590	1139700	185820	234290	997010	1782400	697890	181910	226470	245830	437280	459300	650950	641230	657150	C00157	HMDB0007874	24778624	-	86094	-	ko00564,ko00590,ko00591,ko00592,ko01100,ko04723,ko05231
LIPID-N-0231	PC(16:1_18:1)	GP	PC	802.56	757.562	[M+COOH]-	C42H80NO8P	1000400	937510	3905400	875640	6272600	7293800	3211800	11449000	686680	953920	2281900	9121900	1959300	654570	1054200	1021200	3292400	1544200	3457900	3375700	3219100	C00157	HMDB0008004	24778766	-	84810	-	ko00564,ko00590,ko00591,ko00592,ko01100,ko04723,ko05231
LIPID-N-0233	PC(17:1_18:1)	GP	PC	816.575	771.578	[M+COOH]-	C43H82NO8P	46206	68296	803200	180940	888190	502850	320940	1122900	29585	52354	115370	736860	83251	33400	58756	66974	687580	52830	338720	375640	377750	C00157	-	52922543	-	-	-	ko00564,ko00590,ko00591,ko00592,ko01100,ko04723,ko05231
LIPID-N-0234	PC(17:0_18:2)	GP	PC	816.575	771.578	[M+COOH]-	C43H82NO8P	1378900	896800	1687200	1982400	1405200	1580700	1313800	879230	701680	969830	1400300	1624600	2022200	683320	986860	1297500	1173400	1401100	1209700	1283000	1312100	C00157	-	52922491	-	-	-	ko00564,ko00590,ko00591,ko00592,ko01100,ko04723,ko05231
LIPID-N-0235	PC(18:1_18:1)	GP	PC	830.591	785.593	[M+COOH]-	C44H84NO8P	6504200	3716100	32843000	11734000	44073000	40005000	27838000	48711000	5607900	9160200	7936900	20252000	14289000	4774800	6706800	8866400	37395000	8376100	22015000	22111000	19921000	C00157	HMDB0000593	10350317	68737-67-7	74669	-	ko00564,ko00590,ko00591,ko00592,ko01100,ko04723,ko05231
LIPID-N-0236	PC(18:0_18:2)	GP	PC	830.591	785.593	[M+COOH]-	C44H84NO8P	32704000	10769000	31191000	34712000	18512000	26345000	16882000	13449000	10381000	16659000	19861000	23429000	26262000	9673900	14121000	15978000	14299000	20563000	20329000	21730000	20379000	C00157	HMDB0008039	6441487	-	84822	-	ko00564,ko00590,ko00591,ko00592,ko01100,ko04723,ko05231
LIPID-N-0237	PC(19:0_18:2)	GP	PC	844.607	799.609	[M+COOH]-	C45H86NO8P	91091	70212	237860	214200	55551	56909	52549	58175	17744	33953	55075	66166	71077	14828	9391.8	17683	42703	25025	58700	65814	63627	C00157	-	52922957	-	-	-	ko00564,ko00590,ko00591,ko00592,ko01100,ko04723,ko05231
LIPID-N-0238	PC(18:1_19:1)	GP	PC	844.607	799.609	[M+COOH]-	C45H86NO8P	282340	129760	1186600	408800	1595100	1782100	957890	1754200	234940	321330	290430	813810	560360	190570	293780	317890	1413200	329400	875750	695200	804840	C00157	-	52922691	-	-	-	ko00564,ko00590,ko00591,ko00592,ko01100,ko04723,ko05231
LIPID-N-0239	PC(18:1_20:1)	GP	PC	858.622	813.625	[M+COOH]-	C46H88NO8P	321970	186940	3700400	684550	3235800	3549700	2237200	6008900	155910	311610	297300	971140	667660	159700	256370	237250	2855300	227310	1617800	1675300	1677700	C00157	HMDB0008077	53478733	-	-	-	ko00564,ko00590,ko00591,ko00592,ko01100,ko04723,ko05231
LIPID-N-0240	PC(18:2_20:0)	GP	PC	858.622	813.625	[M+COOH]-	C46H88NO8P	160080	49053	139540	221410	75961	113090	81895	105110	26635	47379	81537	178710	144810	25111	25455	33563	54237	48804	95769	100800	95544	C00157	HMDB0008143	52922739	-	-	-	ko00564,ko00590,ko00591,ko00592,ko01100,ko04723,ko05231
LIPID-N-0241	PC(18:0_20:2)	GP	PC	858.622	813.625	[M+COOH]-	C46H88NO8P	1238200	132490	825200	1569000	654760	993930	1094200	887170	152060	401690	425690	339380	621260	244360	211330	298400	1009200	377070	673790	659760	621400	C00157	HMDB0008045	24778847	-	-	-	ko00564,ko00590,ko00591,ko00592,ko01100,ko04723,ko05231
LIPID-N-0242	PC(18:1_22:1)	GP	PC	886.654	841.656	[M+COOH]-	C48H92NO8P	16963	10350	121320	30599	115870	131580	81655	112300	6999.7	14386	20128	40263	29084	5958.9	12747	6108.5	88551	15934	49365	40667	54595	C00157	HMDB0008085	53478745	-	-	-	ko00564,ko00590,ko00591,ko00592,ko01100,ko04723,ko05231
LIPID-N-0243	PC(18:1_24:1)	GP	PC	914.685	869.687	[M+COOH]-	C50H96NO8P	19533	11868	113220	37217	165120	162370	107760	162590	5257.8	16746	32666	75452	32001	5034.5	10848	8853.1	111870	13715	66977	67230	71327	C00157	HMDB0008092	53478755	-	89703	-	ko00564,ko00590,ko00591,ko00592,ko01100,ko04723,ko05231
LIPID-N-0244	PC(24:0_18:2)	GP	PC	914.685	869.687	[M+COOH]-	C50H96NO8P	35208	17905	29245	66487	22659	47194	16070	26561	4285.9	13174	31753	121000	41551	3514	2082.6	6119.7	11011	9061	27905	28952	31117	C00157	HMDB0008157	53478795	-	89589	-	ko00564,ko00590,ko00591,ko00592,ko01100,ko04723,ko05231
LIPID-N-0245	PC(14:1_18:2)	GP	PC	772.513	727.515	[M+COOH]-	C40H74NO8P	281000	316850	618300	501190	600760	812320	620830	969380	52550	108090	221720	270820	312250	49940	216360	130050	540790	124640	336850	335910	334070	C00157	HMDB0007907	52922264	-	88906	-	ko00564,ko00590,ko00591,ko00592,ko01100,ko04723,ko05231
LIPID-N-0250	PC(16:1_18:2)	GP	PC	800.544	755.547	[M+COOH]-	C42H78NO8P	1481500	898310	2013800	1233200	2221300	2646500	1420500	2557400	642220	1029600	3060300	6737600	2352800	538240	785820	840780	1234200	1207300	2089500	2193300	2022200	C00157	HMDB0008006	24778768	-	84567	-	ko00564,ko00590,ko00591,ko00592,ko01100,ko04723,ko05231
LIPID-N-0253	PC(15:0_20:3)	GP	PC	814.56	769.562	[M+COOH]-	C43H80NO8P	137900	134630	141810	602760	506750	783820	927630	877870	72576	115310	61477	150730	220920	67048	134560	107010	613880	98105	360940	373110	360700	C00157	HMDB0007948	52922328	-	-	-	ko00564,ko00590,ko00591,ko00592,ko01100,ko04723,ko05231
LIPID-N-0254	PC(18:1_18:2)	GP	PC	828.575	783.578	[M+COOH]-	C44H82NO8P	11031000	3230400	15430000	11783000	15181000	18083000	11319000	13333000	5998100	10009000	10800000	18760000	21327000	4377400	4988500	7606500	10958000	8626200	12329000	11860000	12423000	C00157	HMDB0008072	53478723	-	89691	-	ko00564,ko00590,ko00591,ko00592,ko01100,ko04723,ko05231
LIPID-N-0255	PC(16:0_20:3)	GP	PC	828.575	783.578	[M+COOH]-	C44H82NO8P	2913600	2086200	8036400	4398700	9019300	8708200	10615000	4334300	2941800	3141300	1882700	1612600	5038300	2444500	3741000	4436200	10548000	5058600	5670400	5006400	5304500	C00157	HMDB0007980	24778715	-	86119	-	ko00564,ko00590,ko00591,ko00592,ko01100,ko04723,ko05231
LIPID-N-0256	PC(17:0_20:3)	GP	PC	842.591	797.593	[M+COOH]-	C45H84NO8P	91071	96304	337180	143110	286230	326250	382840	146620	108940	141030	82170	68520	194270	103550	119230	196080	398080	191560	182060	188130	169790	C00157	-	52922507	-	-	-	ko00564,ko00590,ko00591,ko00592,ko01100,ko04723,ko05231
LIPID-N-0257	PC(19:1_18:2)	GP	PC	842.591	797.593	[M+COOH]-	C45H84NO8P	36406	21322	95972	124100	156060	96501	109080	160120	11656	27662	14178	95496	48699	15460	22486	32109	140310	24053	74622	88738	107580	C00157	-	52923017	-	-	-	ko00564,ko00590,ko00591,ko00592,ko01100,ko04723,ko05231
LIPID-N-0258	PC(18:0_20:3)	GP	PC	856.607	811.609	[M+COOH]-	C46H86NO8P	2547100	1007400	6984500	2856900	5195600	5219700	5244100	2098300	1995300	2177100	1603200	982540	3555800	1832400	2447400	3116700	4215100	3831900	3507700	3418800	3465600	C00157	HMDB0008046	24778855	-	86176	-	ko00564,ko00590,ko00591,ko00592,ko01100,ko04723,ko05231
LIPID-N-0259	PC(20:1_18:2)	GP	PC	856.607	811.609	[M+COOH]-	C46H86NO8P	624040	160990	870290	892100	1095700	1252300	921130	1530200	156550	383530	411720	898960	930840	154540	199880	191270	909130	247920	707390	665450	692930	C00157	HMDB0008303	52923115	-	89105	-	ko00564,ko00590,ko00591,ko00592,ko01100,ko04723,ko05231
LIPID-N-0260	PC(20:2_18:1)	GP	PC	856.607	811.609	[M+COOH]-	C46H86NO8P	634700	124760	795720	953240	893620	1121900	1135600	1744700	149860	314130	292510	492670	673130	145140	122470	210940	1193900	233130	671900	703260	626290	C00157	HMDB0008335	52923173	-	89080	-	ko00564,ko00590,ko00591,ko00592,ko01100,ko04723,ko05231
LIPID-N-0263	PC(20:0_20:3)	GP	PC	884.638	839.64	[M+COOH]-	C48H90NO8P	5743.1	4888.8	26717	12278	17601	13984	20517	14257	3912.3	4183.6	4431.4	3511.5	10381	2531.2	3344.1	5305.6	16711	7318.6	10920	10997	8829.3	C00157	-	24779047	-	-	-	ko00564,ko00590,ko00591,ko00592,ko01100,ko04723,ko05231
LIPID-N-0266	PC(16:1_18:3)	GP	PC	798.529	753.531	[M+COOH]-	C42H76NO8P	30421	22493	66256	13430	64785	52562	29703	108460	20963	13848	67376	325040	39039	10220	19185	12009	22311	31457	60180	54472	56982	C00157	HMDB0008200	52922835	-	89443	-	ko00564,ko00590,ko00591,ko00592,ko01100,ko04723,ko05231
LIPID-N-0267	PC(16:2_18:2)	GP	PC	798.529	753.531	[M+COOH]-	C42H76NO8P	59087	10460	47262	33990	21264	27600	4003.3	18480	9683.4	15644	91799	66005	44237	5330	1765.1	4882.4	15382	20816	28103	23086	28196	C00157	-	24778776	-	-	-	ko00564,ko00590,ko00591,ko00592,ko01100,ko04723,ko05231
LIPID-N-0270	PC(18:2_18:2)	GP	PC	826.56	781.562	[M+COOH]-	C44H80NO8P	10570000	1550200	6152600	16855000	4598700	6722100	3385800	4810700	2118000	3949600	10084000	11883000	10627000	2155300	1437700	3238100	2636600	3669000	6026100	6559900	6126800	C00157	HMDB0008138	5288075	998-06-1	42027	-	ko00564,ko00590,ko00591,ko00592,ko01100,ko04723,ko05231
LIPID-N-0271	PC(18:3_18:1)	GP	PC	826.56	781.562	[M+COOH]-	C44H80NO8P	184380	55236	343200	101610	376900	428390	237870	362070	142880	126540	128120	279620	184140	55775	80609	107770	198330	192010	207440	180530	222640	C00157	HMDB0008073	53478725	-	89692	-	ko00564,ko00590,ko00591,ko00592,ko01100,ko04723,ko05231
LIPID-N-0274	PC(20:3_18:1)	GP	PC	854.591	809.593	[M+COOH]-	C46H84NO8P	693150	291150	2775700	966980	3668000	2870700	2891600	1849300	658680	759760	486690	593150	1856100	495830	570770	810500	3663100	958910	1737300	1394400	1448300	C00157	HMDB0008401	52923233	-	89292	-	ko00564,ko00590,ko00591,ko00592,ko01100,ko04723,ko05231
LIPID-N-0275	PC(18:0_20:4)	GP	PC	854.591	809.593	[M+COOH]-	C46H84NO8P	19791000	3127300	23141000	6061100	10668000	15824000	9022600	8455800	4946600	9609000	10660000	2970700	10352000	4390900	6226600	10018000	10125000	11671000	10965000	10497000	10507000	C00157	HMDB0008048	16219824	-	74965	-	ko00564,ko00590,ko00591,ko00592,ko01100,ko04723,ko05231
LIPID-N-0276	PC(22:4_16:0)	GP	PC	854.591	809.593	[M+COOH]-	C46H84NO8P	3118900	478580	3075800	1581500	1915000	2277200	2690400	2626900	725740	1216600	1304100	416640	1411500	892660	539680	1389000	3423000	1392800	2071200	1812400	1634200	C00157	HMDB0008626	52923621	-	88859	-	ko00564,ko00590,ko00591,ko00592,ko01100,ko04723,ko05231
LIPID-N-0277	PC(19:0_20:4)	GP	PC	868.607	823.609	[M+COOH]-	C47H86NO8P	747860	105540	893060	214300	439970	527370	348990	364560	172080	360350	397390	115380	362550	189130	243440	430440	412520	476790	409240	385910	381240	C00157	-	52922975	-	-	-	ko00564,ko00590,ko00591,ko00592,ko01100,ko04723,ko05231
LIPID-N-0278	PC(20:1_20:3)	GP	PC	882.622	837.625	[M+COOH]-	C48H88NO8P	45377	16660	179200	41978	270460	239700	284650	221120	21627	33258	17288	29960	79391	19700	23258	25096	381570	36641	105180	109430	126030	C00157	HMDB0008310	53478897	-	-	-	ko00564,ko00590,ko00591,ko00592,ko01100,ko04723,ko05231
LIPID-N-0284	PC(16:0_20:5)	GP	PC	824.544	779.547	[M+COOH]-	C44H78NO8P	125120	84937	155790	80897	299420	202460	173930	143480	48718	85273	52244	37198	109450	39493	72542	86355	194070	166210	116770	120990	124940	C00157	HMDB0007984	24778723	-	86137	-	ko00564,ko00590,ko00591,ko00592,ko01100,ko04723,ko05231
LIPID-N-0285	PC(20:4_16:1)	GP	PC	824.544	779.547	[M+COOH]-	C44H78NO8P	363920	147960	953220	223310	773600	746210	496310	986210	100540	252140	263840	260860	295780	94161	158690	280730	650500	279950	435280	439280	377760	C00157	HMDB0008430	52923283	-	88878	-	ko00564,ko00590,ko00591,ko00592,ko01100,ko04723,ko05231
LIPID-N-0287	PC(18:2_18:3)	GP	PC	824.544	779.547	[M+COOH]-	C44H78NO8P	181440	20246	112540	106840	79523	106310	44437	85607	45346	38536	154300	241260	124340	21168	25824	39115	48021	91294	111120	94448	104520	C00157	HMDB0008141	52922731	-	89577	-	ko00564,ko00590,ko00591,ko00592,ko01100,ko04723,ko05231
LIPID-N-0288	PC(17:1_20:4)	GP	PC	836.56	793.562	[M+COOH]-	C45H80NO8P	184610	20017	83182	52220	79460	94898	56619	134980	24447	75311	81540	20201	162200	26721	49433	75676	68851	57762	87006	85559	83235	C00157	-	52922565	-	-	-	ko00564,ko00590,ko00591,ko00592,ko01100,ko04723,ko05231
LIPID-N-0290	PC(18:1_20:4)	GP	PC	852.575	807.578	[M+COOH]-	C46H82NO8P	3752400	709090	8327800	2056100	7013600	6518200	4469200	5031500	1573700	2987000	3063300	1181600	4224900	1231100	1650700	2947500	6853400	2693500	4056700	3919300	4105500	C00157	HMDB0008114	24778948	-	74671	-	ko00564,ko00590,ko00591,ko00592,ko01100,ko04723,ko05231
LIPID-N-0292	PC(20:5_18:0)	GP	PC	852.575	807.578	[M+COOH]-	C46H82NO8P	70004	26610	105110	32986	71277	95892	60055	43217	20474	28921	32533	18168	64974	17141	34818	29932	61855	72724	49340	65724	37922	C00157	HMDB0008497	52923351	-	88924	-	ko00564,ko00590,ko00591,ko00592,ko01100,ko04723,ko05231
LIPID-N-0294	PC(18:2_20:3)	GP	PC	852.575	807.578	[M+COOH]-	C46H82NO8P	517010	102910	618610	816050	534440	663580	410220	427490	185180	194470	270000	278480	561500	149060	115850	209160	349040	262030	438190	452560	377420	C00157	HMDB0008139	53478787	-	89600	-	ko00564,ko00590,ko00591,ko00592,ko01100,ko04723,ko05231
LIPID-N-0295	PC(20:1_20:4)	GP	PC	880.607	835.609	[M+COOH]-	C48H86NO8P	168190	21295	353220	66526	306290	227830	234090	322950	28259	86287	72206	41483	122870	35335	40692	60684	338670	55532	164970	154410	154030	C00157	HMDB0008312	52923133	-	-	-	ko00564,ko00590,ko00591,ko00592,ko01100,ko04723,ko05231
LIPID-N-0297	PC(22:4_18:1)	GP	PC	880.607	835.609	[M+COOH]-	C48H86NO8P	646500	78093	730410	202830	416350	404230	641570	963670	113080	288460	225380	109570	237930	96305	62382	164400	761910	163440	358580	413450	368430	C00157	HMDB0008629	53479251	-	-	-	ko00564,ko00590,ko00591,ko00592,ko01100,ko04723,ko05231
LIPID-N-0299	PC(24:1_20:4)	GP	PC	936.669	891.672	[M+COOH]-	C52H94NO8P	14826	2791.7	34046	6596.6	24324	15319	22976	18331	1143.4	8171.7	9133.4	5406.3	16155	2375.4	6589.6	5344.9	24819	6247.3	12328	13909	16770	C00157	HMDB0008580	53479207	-	-	-	ko00564,ko00590,ko00591,ko00592,ko01100,ko04723,ko05231
LIPID-N-0303	PC(16:0_22:6)	GP	PC	850.56	805.562	[M+COOH]-	C46H80NO8P	1409300	790540	1515000	1260100	949600	1240200	1828400	1252000	370350	672130	566450	493260	814760	317200	332350	446190	1938700	1014400	1059400	1012700	1018700	C00157	HMDB0007991	6441886	-	74963	-	ko00564,ko00590,ko00591,ko00592,ko01100,ko04723,ko05231
LIPID-N-0304	PC(18:2_20:4)	GP	PC	850.56	805.562	[M+COOH]-	C46H80NO8P	2310300	270800	2205200	1460400	1355600	1993400	1055900	1278900	351830	854010	1269100	679900	1392900	354590	360760	841260	1328700	754680	1198800	1150400	1000300	C00157	HMDB0008147	24778979	-	84563	-	ko00564,ko00590,ko00591,ko00592,ko01100,ko04723,ko05231
LIPID-N-0307	PC(22:6_17:0)	GP	PC	864.575	819.578	[M+COOH]-	C47H82NO8P	34936	27067	52865	25986	20051	40028	54131	25090	2179.8	19641	22378	15005	23012	13510	10278	18254	42929	34310	35547	32770	31424	C00157	-	52923685	-	-	-	ko00564,ko00590,ko00591,ko00592,ko01100,ko04723,ko05231
LIPID-N-0310	PC(18:1_22:5)	GP	PC	878.591	833.593	[M+COOH]-	C48H84NO8P	93738	18706	77959	75365	190380	114170	112690	173200	23664	54357	22293	44039	72258	27103	25442	35009	170160	40370	93667	69519	88856	C00157	-	-	-	-	-	ko00564,ko00590,ko00591,ko00592,ko01100,ko04723,ko05231
LIPID-N-0311	PC(20:2_20:4)	GP	PC	878.591	833.593	[M+COOH]-	C48H84NO8P	1040400	76724	819150	368540	649390	738800	548830	647200	127180	335180	464030	111680	502140	125380	84584	188070	671470	205270	441980	426840	393330	C00157	HMDB0008345	52923195	-	-	-	ko00564,ko00590,ko00591,ko00592,ko01100,ko04723,ko05231
LIPID-N-0314	PC(18:2_20:5)	GP	PC	848.544	803.547	[M+COOH]-	C46H78NO8P	14241	3991.7	10731	20048	16081	14878	4636.4	16372	3386.9	5252.4	9290.3	4915.2	8666	929.43	2144.6	4927	9819.5	9209	10751	6137.9	6499	C00157	HMDB0008149	52922747	-	-	-	ko00564,ko00590,ko00591,ko00592,ko01100,ko04723,ko05231
LIPID-N-0316	PC(20:3_20:4)	GP	PC	876.575	831.578	[M+COOH]-	C48H82NO8P	105750	18214	186780	107210	151570	145680	144090	106830	27485	45346	54532	18831	81112	16765	32359	56438	167200	67337	94946	91807	79700	C00157	HMDB0008379	53478979	-	-	-	ko00564,ko00590,ko00591,ko00592,ko01100,ko04723,ko05231
LIPID-N-0320	PC(18:2_22:6)	GP	PC	874.56	829.562	[M+COOH]-	C48H80NO8P	177700	67942	186170	858770	127330	147460	152700	136600	17052	45737	68493	188800	112780	14448	7503.5	27821	121940	40247	164330	142470	138210	C00157	HMDB0008156	24778983	-	-	-	ko00564,ko00590,ko00591,ko00592,ko01100,ko04723,ko05231
LIPID-N-0322	PE(16:0_14:0)	GP	PE	662.476	663.484	[M-H]-	C35H70NO8P	104360	47007	125380	73911	334510	268560	224190	506570	25846	48435	219730	297650	134300	34184	39886	36389	249350	116640	178680	178610	188890	C00350	HMDB0008920	446670	-	-	-	ko00563,ko00564,ko01100,ko04136,ko04140,ko04723,ko05130,ko05167
LIPID-N-0323	PE(16:0_16:0)	GP	PE	690.507	691.515	[M-H]-	C37H74NO8P	3186100	323490	2157500	1343900	3809600	3345600	1681200	2891200	568730	1475700	2236700	1674800	2469400	655490	931870	885610	2139600	2577000	2142900	2146600	1909300	C00350	HMDB0008923	445468	923-61-5	73005	-	ko00563,ko00564,ko01100,ko04136,ko04140,ko04723,ko05130,ko05167
LIPID-N-0324	PE(18:0_14:0)	GP	PE	690.507	691.515	[M-H]-	C37H74NO8P	29320	13129	50998	39444	157730	82349	126390	173730	7395.8	14806	48440	43542	28156	8966.7	8933.5	12830	97094	22510	59624	60610	54320	C00350	HMDB0005325	447790	-	-	-	ko00563,ko00564,ko01100,ko04136,ko04140,ko04723,ko05130,ko05167
LIPID-N-0325	PE(16:0_18:0)	GP	PE	718.539	719.547	[M-H]-	C39H78NO8P	1759800	196530	1311200	947300	2558300	1477600	1376700	1179100	386420	815650	1166400	714970	1068200	430940	497020	548580	1532600	1172800	1173000	1109200	1049100	C00350	HMDB0008925	5326793	-	73006	-	ko00563,ko00564,ko01100,ko04136,ko04140,ko04723,ko05130,ko05167
LIPID-N-0331	PE(16:1_16:0)	GP	PE	688.492	689.5	[M-H]-	C37H72NO8P	137060	2397400	534880	231200	2261400	4865200	747210	1929200	62175	108800	1564400	5554300	484100	80259	321900	112380	954840	137790	2041400	1858900	1428200	C00350	HMDB0008956	52924223	-	-	-	ko00563,ko00564,ko01100,ko04136,ko04140,ko04723,ko05130,ko05167
LIPID-N-0332	PE(14:0_18:1)	GP	PE	688.492	689.5	[M-H]-	C37H72NO8P	52898	142560	288340	69530	494500	424070	335760	502140	41525	66692	163660	646390	114600	35767	68914	46544	409970	125250	291490	276160	279300	C00350	HMDB0008827	53479551	-	-	-	ko00563,ko00564,ko01100,ko04136,ko04140,ko04723,ko05130,ko05167
LIPID-N-0334	PE(16:0_18:1)	GP	PE	716.523	717.531	[M-H]-	C39H76NO8P	9759000	15055000	20512000	21156000	39855000	47159000	23098000	24826000	4121900	7888400	12325000	39835000	17156000	5374200	12586000	11465000	22088000	14386000	22747000	20193000	19588000	C00350	HMDB0005320	5283496	-	73007	-	ko00563,ko00564,ko01100,ko04136,ko04140,ko04723,ko05130,ko05167
LIPID-N-0335	PE(16:1_18:0)	GP	PE	716.523	717.531	[M-H]-	C39H76NO8P	100870	379510	313830	175300	1129600	1193300	632700	730440	24123	64157	357240	1545200	169120	32833	136430	59082	509310	94430	488690	474860	503090	C00350	HMDB0008958	52924227	-	-	-	ko00563,ko00564,ko01100,ko04136,ko04140,ko04723,ko05130,ko05167
LIPID-N-0336	PE(17:0_18:1)	GP	PE	730.54	731.547	[M-H]-	C40H78NO8P	735970	946280	2043800	4029100	2759100	5274000	2010400	3395100	222410	470540	690660	4219200	811320	209360	477100	677670	2201600	607550	2008900	1874600	2176600	C00350	-	52924910	-	-	-	ko00563,ko00564,ko01100,ko04136,ko04140,ko04723,ko05130,ko05167
LIPID-N-0337	PE(20:1_16:0)	GP	PE	744.554	745.562	[M-H]-	C41H80NO8P	129330	38840	181760	149630	335620	261840	235840	455500	26566	69226	72981	103200	142890	39422	77442	54317	239050	83520	165620	162060	159730	C00350	HMDB0009250	52924544	-	-	-	ko00563,ko00564,ko01100,ko04136,ko04140,ko04723,ko05130,ko05167
LIPID-N-0338	PE(18:1_18:0)	GP	PE	744.554	745.562	[M-H]-	C41H80NO8P	30995000	18485000	55551000	37554000	84649000	59175000	48045000	38147000	13186000	24704000	25529000	36740000	35250000	14349000	39643000	38126000	47539000	31230000	40408000	38711000	39532000	C00350	HMDB0009057	9546755	-	84234	-	ko00563,ko00564,ko01100,ko04136,ko04140,ko04723,ko05130,ko05167
LIPID-N-0339	PE(20:1_18:0)	GP	PE	772.586	773.593	[M-H]-	C43H84NO8P	375420	59806	458700	254530	501740	401770	422920	454780	72520	184930	159990	97370	265230	74176	231540	138850	419730	149260	300810	277330	272990	C00350	HMDB0009255	52924553	-	-	-	ko00563,ko00564,ko01100,ko04136,ko04140,ko04723,ko05130,ko05167
LIPID-N-0340	PE(20:0_18:1)	GP	PE	772.586	773.593	[M-H]-	C43H84NO8P	451140	196000	1036700	636580	1867800	1044200	663370	1043400	325010	535980	498080	753240	968440	375990	1375600	1212300	639500	695800	823250	810690	850630	C00350	HMDB0009224	9546835	-	-	-	ko00563,ko00564,ko01100,ko04136,ko04140,ko04723,ko05130,ko05167
LIPID-N-0342	PE(24:0_16:1)	GP	PE	800.617	801.625	[M-H]-	C45H88NO8P	9511.3	27324	20990	10651	109660	110550	66066	112510	116.63	3299.1	29940	136310	10573	1043.1	2119.3	3073.4	32239	3873.6	40480	39142	38823	C00350	-	-	-	-	-	ko00563,ko00564,ko01100,ko04136,ko04140,ko04723,ko05130,ko05167
LIPID-N-0343	PE(22:0_18:1)	GP	PE	800.617	801.625	[M-H]-	C45H88NO8P	66178	22582	110870	74312	212850	138210	66991	99645	21658	42083	62364	96384	75988	21949	76030	77744	69121	50546	84766	79906	83604	C00350	HMDB0009487	9546853	-	-	-	ko00563,ko00564,ko01100,ko04136,ko04140,ko04723,ko05130,ko05167
LIPID-N-0344	PE(22:1_18:0)	GP	PE	800.617	801.625	[M-H]-	C45H88NO8P	19689	3998.3	25550	10726	25819	26030	22092	37514	2837.2	8777.6	8214.3	8260.6	14033	3398.2	11135	7183.6	13938	8809.3	14151	13558	13061	C00350	HMDB0009519	53479857	-	-	-	ko00563,ko00564,ko01100,ko04136,ko04140,ko04723,ko05130,ko05167
LIPID-N-0345	PE(24:0_18:1)	GP	PE	828.648	829.656	[M-H]-	C47H92NO8P	365560	129630	464660	386500	949190	712580	367070	441350	65884	130380	302940	587530	287180	66241	132090	222730	291570	171250	368650	357680	361470	C00350	HMDB0009719	9546993	-	-	-	ko00563,ko00564,ko01100,ko04136,ko04140,ko04723,ko05130,ko05167
LIPID-N-0346	PE(18:2_14:0)	GP	PE	686.476	687.484	[M-H]-	C37H70NO8P	41628	183970	34959	70944	76320	91875	22686	55351	6276.9	21092	150660	354460	86657	14067	13214	17435	43252	53311	74165	72478	56941	C00350	HMDB0008829	52924943	-	-	-	ko00563,ko00564,ko01100,ko04136,ko04140,ko04723,ko05130,ko05167
LIPID-N-0347	PE(16:1_16:1)	GP	PE	686.476	687.484	[M-H]-	C37H70NO8P	5035.8	107340	39478	16392	649570	948650	95625	679890	2014.8	12801	428270	1431300	95407	6591	30122	10137	122290	15111	298490	280990	300690	C00350	HMDB0005342	9546809	-	-	-	ko00563,ko00564,ko01100,ko04136,ko04140,ko04723,ko05130,ko05167
LIPID-N-0349	PE(18:1_16:1)	GP	PE	714.507	715.515	[M-H]-	C39H74NO8P	266620	873940	2001300	578520	6074400	7797700	3721100	6219000	223600	327670	2261900	11186000	1236100	122800	625790	253520	3100600	607060	2637600	2496600	2693100	C00350	HMDB0009023	53479622	-	-	-	ko00563,ko00564,ko01100,ko04136,ko04140,ko04723,ko05130,ko05167
LIPID-N-0350	PE(18:2_16:0)	GP	PE	714.507	715.515	[M-H]-	C39H74NO8P	8466000	14633000	11956000	21221000	11996000	17877000	10327000	8023500	2118500	4704600	9898000	28246000	15050000	2598400	5733100	4869900	7836500	8422700	10767000	10789000	11674000	C00350	HMDB0009088	52924895	-	-	-	ko00563,ko00564,ko01100,ko04136,ko04140,ko04723,ko05130,ko05167
LIPID-N-0351	PE(17:1_18:1)	GP	PE	728.521	729.531	[M-H]-	C40H76NO8P	32299	83442	168420	190670	714090	499170	225150	206090	9244.2	5355.5	101170	831660	78431	34062	4664.7	2520.8	376300	33725	161380	241850	106840	C00350	-	52924273	-	-	-	ko00563,ko00564,ko01100,ko04136,ko04140,ko04723,ko05130,ko05167
LIPID-N-0352	PE(18:1_18:1)	GP	PE	742.539	743.547	[M-H]-	C41H78NO8P	8264800	5298900	29268000	16788000	78970000	47649000	36572000	41929000	4135700	8667000	13043000	37604000	21015000	3725700	9726700	6666100	53875000	11360000	26616000	26915000	27203000	C00350	HMDB0009025	53479624	-	-	-	ko00563,ko00564,ko01100,ko04136,ko04140,ko04723,ko05130,ko05167
LIPID-N-0353	PE(18:0_18:2)	GP	PE	742.539	743.547	[M-H]-	C41H78NO8P	26026000	19527000	22908000	58367000	34738000	34883000	19714000	17655000	4706300	10052000	23758000	41317000	29918000	5174600	9889400	9243900	15816000	15346000	24387000	24028000	22080000	C00350	HMDB0008994	9546749	-	-	-	ko00563,ko00564,ko01100,ko04136,ko04140,ko04723,ko05130,ko05167
LIPID-N-0354	PE(20:2_16:0)	GP	PE	742.539	743.547	[M-H]-	C41H78NO8P	1634900	140400	697610	1429700	1300100	1400600	1229700	1058900	124060	382020	615430	563490	839530	243970	217570	275250	1175300	544650	809620	810090	766860	C00350	HMDB0009286	52924578	-	-	-	ko00563,ko00564,ko01100,ko04136,ko04140,ko04723,ko05130,ko05167
LIPID-N-0356	PE(20:2_18:0)	GP	PE	770.57	771.578	[M-H]-	C43H82NO8P	1714200	114220	457670	1360700	832330	1032300	875420	1339300	124840	551470	562780	387960	956700	232410	266810	312370	793460	352220	697470	716330	703790	C00350	HMDB0009288	52924583	-	-	-	ko00563,ko00564,ko01100,ko04136,ko04140,ko04723,ko05130,ko05167
LIPID-N-0357	PE(20:0_18:2)	GP	PE	770.57	771.578	[M-H]-	C43H82NO8P	149240	111090	135650	426150	203620	166980	108320	128280	19905	48242	147800	375000	167850	25330	42816	39364	67432	68026	147510	145480	138000	C00350	HMDB0009225	9546825	-	-	-	ko00563,ko00564,ko01100,ko04136,ko04140,ko04723,ko05130,ko05167
LIPID-N-0358	PE(20:1_18:1)	GP	PE	770.57	771.578	[M-H]-	C43H82NO8P	395200	121890	1341800	407060	2273900	1337400	1173300	2707900	208610	438710	334170	554620	830740	192570	897410	426160	1802300	368310	930760	900770	943600	C00350	HMDB0009256	53479718	-	-	-	ko00563,ko00564,ko01100,ko04136,ko04140,ko04723,ko05130,ko05167
LIPID-N-0359	PE(22:2_18:0)	GP	PE	798.601	799.609	[M-H]-	C45H86NO8P	114230	9635.8	124430	39957	88056	90163	90431	158470	18818	39121	59973	16266	49958	19111	20140	25101	73718	35254	61787	62693	60275	C00350	HMDB0009489	52924725	-	-	-	ko00563,ko00564,ko01100,ko04136,ko04140,ko04723,ko05130,ko05167
LIPID-N-0362	PE(18:1_22:1)	GP	PE	798.601	799.609	[M-H]-	C45H86NO8P	340300	104260	1169800	244100	2990300	1097100	1166400	1279600	227500	612620	459640	756790	915420	173080	1750000	658730	1679600	403460	991450	970990	978150	C00350	-	52924725	-	-	-	ko00563,ko00564,ko01100,ko04136,ko04140,ko04723,ko05130,ko05167
LIPID-N-0363	PE(18:1_24:1)	GP	PE	826.633	827.64	[M-H]-	C47H90NO8P	218650	64535	583110	198500	1992400	765640	788520	666460	65814	173010	314750	548020	264010	53032	361510	229910	1070600	148920	574180	508590	482230	C00350	HMDB0009527	53479865	-	-	-	ko00563,ko00564,ko01100,ko04136,ko04140,ko04723,ko05130,ko05167
LIPID-N-0365	PE(18:3_16:0)	GP	PE	712.492	713.5	[M-H]-	C39H72NO8P	172430	490240	467810	170980	529930	764720	385740	402080	65326	104830	226670	960170	271510	56645	147780	194830	226670	282510	406980	363220	348370	C00350	HMDB0009154	9546752	-	-	-	ko00563,ko00564,ko01100,ko04136,ko04140,ko04723,ko05130,ko05167
LIPID-N-0366	PE(16:1_18:2)	GP	PE	712.492	713.5	[M-H]-	C39H72NO8P	144830	274110	224840	370910	844410	842480	252830	466290	55418	131250	1350500	2787600	455510	58633	139890	76074	224350	199130	536370	508510	569040	C00350	HMDB0008961	52924917	-	-	-	ko00563,ko00564,ko01100,ko04136,ko04140,ko04723,ko05130,ko05167
LIPID-N-0367	PE(17:1_18:2)	GP	PE	726.511	727.515	[M-H]-	C40H74NO8P	32800	47975	63679	182710	326980	156930	96119	148520	3977.8	21256	159590	683090	78671	1501.4	6072.4	10872	101390	26311	146980	129740	141590	C00350	-	52924274	-	-	-	ko00563,ko00564,ko01100,ko04136,ko04140,ko04723,ko05130,ko05167
LIPID-N-0368	PE(18:1_18:2)	GP	PE	740.523	741.531	[M-H]-	C41H76NO8P	7049800	3434300	8955100	17595000	17667000	20420000	9922600	8501500	2172900	3796700	11407000	21201000	14239000	1781400	3678400	2814000	11925000	5515200	9668700	10353000	10578000	C00350	HMDB0009060	9546753	-	74977	-	ko00563,ko00564,ko01100,ko04136,ko04140,ko04723,ko05130,ko05167
LIPID-N-0369	PE(16:0_20:3)	GP	PE	740.523	741.531	[M-H]-	C41H76NO8P	353330	641530	871180	804700	2113300	1330600	1515500	572560	229040	276630	325050	372600	778810	260470	516370	458280	1246200	835380	856080	733660	704100	C00350	HMDB0008935	53479587	-	-	-	ko00563,ko00564,ko01100,ko04136,ko04140,ko04723,ko05130,ko05167
LIPID-N-0370	PE(18:2_19:1)	GP	PE	754.541	755.547	[M-H]-	C42H78NO8P	154550	123250	286420	451670	326200	364920	353040	469100	78400	112590	137650	307230	188480	39912	71906	51085	403760	53795	268870	333330	314450	C00350	-	52924369	-	-	-	ko00563,ko00564,ko01100,ko04136,ko04140,ko04723,ko05130,ko05167
LIPID-N-0371	PE(17:0_20:3)	GP	PE	754.541	755.547	[M-H]-	C42H78NO8P	102330	81339	343490	310700	440320	253500	500660	58903	21200	52245	46731	99620	136850	24187	62503	75890	359920	96248	219890	128710	192410	C00350	-	52924255	-	-	-	ko00563,ko00564,ko01100,ko04136,ko04140,ko04723,ko05130,ko05167
LIPID-N-0372	PE(20:3_18:0)	GP	PE	768.554	769.562	[M-H]-	C43H80NO8P	1935000	1017100	4531200	2633100	9848200	6641300	4503900	2549200	1097400	1487000	1635800	1451100	3267900	1060300	3066100	2229400	4414400	3476600	3102200	3100800	3262000	C00350	HMDB0009121	52924386	-	-	-	ko00563,ko00564,ko01100,ko04136,ko04140,ko04723,ko05130,ko05167
LIPID-N-0373	PE(20:1_18:2)	GP	PE	768.554	769.562	[M-H]-	C43H80NO8P	330210	128040	501900	805050	1185300	882580	654580	965410	65711	161900	323560	714900	531370	64461	165350	125310	725280	170730	483960	466660	452580	C00350	HMDB0009258	52924555	-	-	-	ko00563,ko00564,ko01100,ko04136,ko04140,ko04723,ko05130,ko05167
LIPID-N-0376	PE(18:2_22:1)	GP	PE	796.586	797.593	[M-H]-	C45H84NO8P	16351	6980	25517	40024	71902	36893	39411	40885	4057.5	7864.1	24877	64399	29526	4820.1	11684	6365.5	32109	14851	29221	30943	27454	C00350	-	53479639	-	-	-	ko00563,ko00564,ko01100,ko04136,ko04140,ko04723,ko05130,ko05167
LIPID-N-0377	PE(18:1_22:2)	GP	PE	796.586	797.593	[M-H]-	C45H84NO8P	134890	24520	284910	84789	675460	298920	304020	297550	68345	130960	156480	168320	211980	64899	167460	158690	421250	128840	207550	234960	217860	C00350	HMDB0009074	52924352	-	-	-	ko00563,ko00564,ko01100,ko04136,ko04140,ko04723,ko05130,ko05167
LIPID-N-0379	PE(18:0_24:3)	GP	PE	824.617	825.625	[M-H]-	C47H88NO8P	12063	2184.1	29975	5018.9	20414	16674	15489	13960	3461.7	9021.1	13087	2884	7678.3	3227	5751.2	5415.6	17143	9772.7	11133	10653	11497	C00350	HMDB0009264	52924562	-	-	-	ko00563,ko00564,ko01100,ko04136,ko04140,ko04723,ko05130,ko05167
LIPID-N-0380	PE(20:4_14:0)	GP	PE	710.476	711.484	[M-H]-	C39H70NO8P	16434	67053	41731	14402	46986	67271	49223	42556	1967	9459.2	21408	41649	17999	8453.8	11918	9954.3	49664	22898	39847	42866	34914	C00350	HMDB0009382	52924636	-	-	-	ko00563,ko00564,ko01100,ko04136,ko04140,ko04723,ko05130,ko05167
LIPID-N-0382	PE(18:2_18:2)	GP	PE	738.507	739.515	[M-H]-	C41H74NO8P	3372000	844380	2021500	8213400	2488900	2711200	1376900	1272500	552900	1050300	5452600	8001000	4284600	476140	609530	766450	1147600	1668200	2532000	2628100	2448400	C00350	HMDB0005350	9546812	20707-71-5	84846	-	ko00563,ko00564,ko01100,ko04136,ko04140,ko04723,ko05130,ko05167
LIPID-N-0383	PE(16:0_20:4)	GP	PE	738.507	739.515	[M-H]-	C41H74NO8P	6997600	7546900	14005000	7359200	9310000	10908000	12083000	6493400	2130900	3862600	6507200	5674800	7537200	2369900	5395700	4935600	11540000	7059600	8281100	8019100	8945300	C00350	HMDB0008937	9546800	-	73009	-	ko00563,ko00564,ko01100,ko04136,ko04140,ko04723,ko05130,ko05167
LIPID-N-0385	PE(18:3_18:1)	GP	PE	738.507	739.515	[M-H]-	C41H74NO8P	242110	70544	279090	149800	500540	454550	216100	263650	77701	91860	251350	1115200	251300	34848	78501	85800	151710	207270	230660	264420	221230	C00350	HMDB0009124	53479673	-	-	-	ko00563,ko00564,ko01100,ko04136,ko04140,ko04723,ko05130,ko05167
LIPID-N-0386	PE(17:0_20:4)	GP	PE	752.524	753.531	[M-H]-	C42H76NO8P	2490400	747420	2373700	1820500	2087100	3231500	1794400	2196900	251990	444670	848990	493400	1389100	288430	495750	472920	2655500	518230	1057500	1318800	1783700	C00350	-	5283493	-	-	-	ko00563,ko00564,ko01100,ko04136,ko04140,ko04723,ko05130,ko05167
LIPID-N-0387	PE(20:4_18:0)	GP	PE	766.539	767.547	[M-H]-	C43H78NO8P	26558000	6645300	34637000	12200000	23025000	26683000	19295000	15611000	4547400	10571000	15158000	5990100	16350000	4662000	11725000	11127000	22200000	15690000	16993000	15630000	17071000	C00350	HMDB0009387	52924644	-	-	-	ko00563,ko00564,ko01100,ko04136,ko04140,ko04723,ko05130,ko05167
LIPID-N-0388	PE(18:1_20:3)	GP	PE	766.539	767.547	[M-H]-	C43H78NO8P	1098500	478700	2790500	1694000	9220200	5489800	5057100	2526600	512990	837380	923210	1021700	2988700	452820	985070	780100	5372400	1324600	2260000	2323800	2325700	C00350	HMDB0009034	53479633	-	-	-	ko00563,ko00564,ko01100,ko04136,ko04140,ko04723,ko05130,ko05167
LIPID-N-0389	PE(16:0_22:4)	GP	PE	766.539	767.547	[M-H]-	C43H78NO8P	9632600	1678700	12065000	3906600	9035700	6727300	8933900	5345900	1326700	2869400	5765500	1365900	4220300	2210900	2334800	3126800	11545000	6623900	6348500	5537300	5764500	C00350	HMDB0008943	9546817	-	84549	-	ko00563,ko00564,ko01100,ko04136,ko04140,ko04723,ko05130,ko05167
LIPID-N-0392	PE(18:0_22:4)	GP	PE	794.57	795.578	[M-H]-	C45H82NO8P	12060000	1109600	14636000	3776600	8214600	7286000	7315500	6563500	1458000	2878000	5140500	1322300	3996300	1860900	2579900	3297900	8511800	5556100	5698100	4986100	4834300	C00350	HMDB0009009	52924901	-	74484	-	ko00563,ko00564,ko01100,ko04136,ko04140,ko04723,ko05130,ko05167
LIPID-N-0393	PE(20:4_20:0)	GP	PE	794.57	795.578	[M-H]-	C45H82NO8P	265510	96952	371300	201260	246670	266370	203740	221700	45107	82015	154190	132450	182680	45868	87074	115640	204380	138100	179270	176200	177670	C00350	HMDB0009394	52924652	-	-	-	ko00563,ko00564,ko01100,ko04136,ko04140,ko04723,ko05130,ko05167
LIPID-N-0396	PE(16:1_20:4)	GP	PE	736.492	737.5	[M-H]-	C41H72NO8P	135590	105850	315580	101290	776020	420640	336270	404110	21510	83575	171830	278280	120730	25606	108420	48814	377890	115920	225670	223420	220270	C00350	HMDB0008970	52924915	-	-	-	ko00563,ko00564,ko01100,ko04136,ko04140,ko04723,ko05130,ko05167
LIPID-N-0397	PE(16:0_20:5)	GP	PE	736.492	737.5	[M-H]-	C41H72NO8P	33316	145010	36604	54638	126480	115070	61704	39181	8750.3	20182	24130	25675	32229	8733.8	48966	22482	68443	60109	52017	63799	56642	C00350	HMDB0008939	52924919	-	-	-	ko00563,ko00564,ko01100,ko04136,ko04140,ko04723,ko05130,ko05167
LIPID-N-0399	PE(18:1_20:4)	GP	PE	764.523	765.531	[M-H]-	C43H76NO8P	554310	132970	2240100	468550	1066600	1073900	1269100	695010	150290	291950	530190	432530	833640	86978	290020	230480	1168500	490880	605700	617280	662720	C00350	HMDB0009036	53479635	-	-	-	ko00563,ko00564,ko01100,ko04136,ko04140,ko04723,ko05130,ko05167
LIPID-N-0400	PE(18:0_20:5)	GP	PE	764.523	765.531	[M-H]-	C43H76NO8P	186770	284940	212450	198600	440330	396810	206920	165860	27780	80245	90368	77762	126660	31327	111290	68981	151450	148930	184800	178760	163110	C00350	HMDB0009453	52924674	-	-	-	ko00563,ko00564,ko01100,ko04136,ko04140,ko04723,ko05130,ko05167
LIPID-N-0401	PE(16:0_22:5)	GP	PE	764.523	765.531	[M-H]-	C43H76NO8P	775700	921840	1268800	1171900	1614700	1346600	2353800	844310	236260	353740	671070	872170	763000	313730	546910	383530	1725600	1054600	897820	993600	1118900	C00350	HMDB0009005	52924902	-	-	-	ko00563,ko00564,ko01100,ko04136,ko04140,ko04723,ko05130,ko05167
LIPID-N-0403	PE(18:0_22:5)	GP	PE	792.554	793.562	[M-H]-	C45H80NO8P	2813700	1020900	2333900	1883900	5548000	3623900	2733800	2170500	392390	1110900	1530100	656000	1654500	579410	1381400	1121800	3345400	1762800	1963500	2044600	2336400	C00350	HMDB0009586	53479897	-	-	-	ko00563,ko00564,ko01100,ko04136,ko04140,ko04723,ko05130,ko05167
LIPID-N-0404	PE(18:0_24:5)	GP	PE	820.586	821.593	[M-H]-	C47H84NO8P	20405	3890.5	19598	9667.8	23632	18793	6260.4	14202	2756.8	6053.3	10747	6730.8	11359	2186.7	12955	11037	9365.8	14195	7545.6	11411	11327	C00350	HMDB0009593	52924823	-	-	-	ko00563,ko00564,ko01100,ko04136,ko04140,ko04723,ko05130,ko05167
LIPID-N-0412	PE(20:5_18:1)	GP	PE	762.507	763.515	[M-H]-	C43H74NO8P	29182	30358	84789	40003	210640	129390	84592	68051	8747.6	19905	21086	25488	64642	10323	21650	13482	72712	47071	66983	74950	45890	C00350	HMDB0009454	53479832	-	-	-	ko00563,ko00564,ko01100,ko04136,ko04140,ko04723,ko05130,ko05167
LIPID-N-0413	PE(22:6_16:0)	GP	PE	762.507	763.515	[M-H]-	C43H74NO8P	4714400	1406000	8183900	1825300	4549500	4462000	3448700	2703200	483100	1232300	2114300	2619000	2464300	593920	1271000	1394200	6527000	4779600	2644500	3102500	3174100	C00350	HMDB0009682	52924862	-	-	-	ko00563,ko00564,ko01100,ko04136,ko04140,ko04723,ko05130,ko05167
LIPID-N-0414	PE(17:0_22:6)	GP	PE	776.52	777.531	[M-H]-	C44H76NO8P	75510	49630	172710	124290	67518	46614	97611	27864	11175	6664.1	27480	31416	30710	5817.5	8616.3	11336	169540	41397	37694	63521	53645	C00350	-	52924909	-	-	-	ko00563,ko00564,ko01100,ko04136,ko04140,ko04723,ko05130,ko05167
LIPID-N-0415	PE(22:6_18:0)	GP	PE	790.539	791.547	[M-H]-	C45H78NO8P	9516500	2610000	16035000	4980700	8323000	6301400	6169900	4973400	892640	2364300	3442700	2427400	4006100	902370	2032600	2068600	9249800	6924200	4867500	6824200	6188200	C00350	HMDB0009012	9546798	-	78266	-	ko00563,ko00564,ko01100,ko04136,ko04140,ko04723,ko05130,ko05167
LIPID-N-0416	PE(18:1_22:5)	GP	PE	790.539	791.547	[M-H]-	C45H78NO8P	490610	129840	1018400	491660	2017500	1187100	1519900	1009200	153690	268760	396150	397450	705700	175110	274690	252060	1965500	583440	814070	776950	729200	C00350	HMDB0009684	52924843	-	-	-	ko00563,ko00564,ko01100,ko04136,ko04140,ko04723,ko05130,ko05167
LIPID-N-0419	PE(22:6_20:0)	GP	PE	818.57	819.578	[M-H]-	C47H82NO8P	14109	8053.2	36421	17228	22157	14724	14483	11900	2138.7	3318.5	8751.3	11115	9163	1297.8	2874.9	2614	12468	14172	9405.8	10367	13190	C00350	HMDB0009691	52924851	-	-	-	ko00563,ko00564,ko01100,ko04136,ko04140,ko04723,ko05130,ko05167
LIPID-N-0421	PE(20:4_22:2)	GP	PE	818.57	819.578	[M-H]-	C47H82NO8P	1398900	470060	1538000	1273600	1140800	1316700	1017300	1097800	890320	1431600	1188200	781990	1587700	939760	1440900	1911100	1052100	1579000	1301100	1256700	1271800	C00350	HMDB0009404	52924660	-	-	-	ko00563,ko00564,ko01100,ko04136,ko04140,ko04723,ko05130,ko05167
LIPID-N-0423	PE(16:1_22:6)	GP	PE	760.492	761.5	[M-H]-	C43H72NO8P	26196	8706.8	50872	12892	51523	35793	39011	32310	1415.6	10178	15026	31840	11882	6690.6	5313.5	3874.7	46507	14474	26321	23632	23266	C00350	HMDB0008979	52924914	-	-	-	ko00563,ko00564,ko01100,ko04136,ko04140,ko04723,ko05130,ko05167
LIPID-N-0426	PE(22:6_18:1)	GP	PE	788.523	789.531	[M-H]-	C45H76NO8P	3151300	326430	5815500	1215800	3457500	3649400	2546800	2067700	303340	874140	1424700	976930	2261900	246300	397810	603270	4277100	1868200	2360100	1666100	1985100	C00350	HMDB0009685	53479975	-	-	-	ko00563,ko00564,ko01100,ko04136,ko04140,ko04723,ko05130,ko05167
LIPID-N-0429	PE(22:6_20:1)	GP	PE	816.554	817.562	[M-H]-	C47H80NO8P	39119	7003.7	187210	34597	75766	61094	97582	68399	7122.3	12911	15825	18220	36258	1681.3	17126	7475.8	104930	38946	52339	49587	52574	C00350	HMDB0009692	52924852	-	-	-	ko00563,ko00564,ko01100,ko04136,ko04140,ko04723,ko05130,ko05167
LIPID-N-0430	PE(22:6_18:2)	GP	PE	786.507	787.515	[M-H]-	C45H74NO8P	193090	35624	122720	237370	98455	132320	71339	89004	23711	29582	88445	82619	103560	19908	13567	26928	112040	58850	85596	94237	79942	C00350	HMDB0009687	52924845	-	-	-	ko00563,ko00564,ko01100,ko04136,ko04140,ko04723,ko05130,ko05167
LIPID-N-0432	PG(16:0_16:0)	GP	PG	721.51	722.51	[M-H]-	C38H75O10P	200740	292350	563390	1508800	1004900	610580	799960	1009600	99813	113540	277120	1264600	390570	53280	221960	153580	474130	234600	600650	556570	565830	-	HMDB0010570	446440	-	73205	-	--
LIPID-N-0433	PG(18:0_16:0)	GP	PG	749.541	750.541	[M-H]-	C40H79O10P	82636	44111	66749	343650	147920	121200	223790	255820	8215.7	31255	50975	155000	62237	13031	24255	40683	87060	23840	114550	113170	98368	-	HMDB0010600	52927153	-	73207	-	--
LIPID-N-0435	PG(18:0_18:0)	GP	PG	777.577	778.572	[M-H]-	C42H83O10P	79184	10364	76319	148070	166090	206220	167580	188400	5197.7	20287	56233	300940	98248	13597	37718	84455	159840	70713	118630	126410	103000	-	HMDB0010602	24779552	-	-	-	--
LIPID-N-0437	PG(18:1_14:0)	GP	PG	719.494	720.494	[M-H]-	C38H73O10P	2012.8	9918.6	47909	16315	65050	36895	122520	217970	1014.8	9	12184	45724	7638.8	1024.2	7802.7	1507.8	118140	2777.8	41982	43198	35887	-	-	460605	-	-	-	--
LIPID-N-0438	PG(16:0_18:1)	GP	PG	747.525	748.525	[M-H]-	C40H77O10P	1615800	1015700	7482300	6094300	6944600	6957900	12546000	10728000	524510	930250	1458100	7429200	3243100	627970	2826300	1576300	9817000	2268400	5464000	4636200	5150100	-	-	5283509	-	-	-	--
LIPID-N-0439	PG(17:1_18:1)	GP	PG	761.522	762.541	[M-H]-	C41H79O10P	53126	51360	227840	403150	182620	155450	292100	227610	8923.6	18196	40242	270020	44648	13301	24957	28621	372470	52609	156470	135970	137950	-	-	-	-	-	-	--
LIPID-N-0440	PG(18:0_18:1)	GP	PG	775.557	776.557	[M-H]-	C42H81O10P	1782500	533160	2516100	4998500	5017000	7400600	5172300	6973600	244840	739460	1339300	8897700	2557900	501690	951700	2152700	4352500	2197100	3389300	3361200	3559100	-	HMDB0010604	24779551	-	73242	-	--
LIPID-N-0441	PG(16:1_16:1)	GP	PG	717.478	718.478	[M-H]-	C38H71O10P	458.61	12167	52503	1632.2	115460	78451	26988	323320	471.79	1140.1	28923	75645	9884.1	229.92	9868.7	5295.1	16033	3186.4	40737	45108	46331	-	HMDB0010586	52927230	-	-	-	--
LIPID-N-0442	PG(18:1_16:1)	GP	PG	745.51	746.51	[M-H]-	C40H75O10P	10126	118750	91626	33356	345680	604660	444470	556180	3165.2	5321.1	47174	288520	27459	909.45	52614	13868	418680	11113	174170	148160	170320	-	HMDB0010631	52927146	-	89398	-	--
LIPID-N-0444	PG(18:2_16:0)	GP	PG	745.51	746.51	[M-H]-	C40H75O10P	213830	168920	226840	747840	509720	328110	219200	364300	56567	104570	282570	576460	326750	67036	528090	122120	196380	117330	286040	283220	289490	-	HMDB0010645	52927142	-	89351	-	--
LIPID-N-0446	PG(18:1_18:1)	GP	PG	773.541	774.541	[M-H]-	C42H79O10P	471850	162970	5687200	1633200	6060200	3070900	6301400	6348300	171950	432890	440480	3046000	1087500	78737	1601500	529040	4555700	588930	2519200	2376200	2430300	-	-	460605	-	-	-	--
LIPID-N-0447	PG(18:0_18:2)	GP	PG	773.541	774.541	[M-H]-	C42H79O10P	398900	106250	413110	1485100	695510	691430	447550	965600	77969	178890	296400	1261800	415030	79168	424250	283370	381860	257810	480570	501030	456340	-	HMDB0010605	52927245	-	89266	-	--
LIPID-N-0449	PG(20:1_18:1)	GP	PG	801.572	802.572	[M-H]-	C44H83O10P	456940	1348100	556740	462180	467070	758320	496410	624510	300010	451480	767890	1463400	752870	397800	599880	571550	603230	501300	880740	783220	792570	-	-	52926805	-	-	-	--
LIPID-N-0450	PG(18:2_16:1)	GP	PG	743.494	744.494	[M-H]-	C40H73O10P	13223	36272	112440	52934	185360	70428	55578	204450	5183.7	15918	49348	111320	39630	5200.5	48698	11398	40736	20481	54761	57377	63688	-	HMDB0010646	52926611	-	-	-	--
LIPID-N-0451	PG(18:2_18:1)	GP	PG	771.525	772.525	[M-H]-	C42H77O10P	1008400	1193000	2220800	1927100	2067800	2843000	1940500	3639500	212280	368990	844070	1033300	1078600	167610	684890	497090	1960000	464170	1428500	1391200	1488500	-	HMDB0010649	52926615	-	89348	-	--
LIPID-N-0453	PG(18:2_18:2)	GP	PG	769.51	770.51	[M-H]-	C42H75O10P	952960	295280	1306100	2165800	1449400	758920	558230	714050	162500	531220	592080	624080	692240	226550	477070	499980	482210	490390	778210	727200	744280	-	HMDB0010650	52927219	-	89361	-	--
LIPID-N-0454	PG(16:0_20:4)	GP	PG	769.51	770.51	[M-H]-	C42H75O10P	80145	25395	96047	120880	292130	100570	181240	247030	14373	34114	31204	68326	53677	23981	203190	60000	144510	60958	97549	105570	107980	-	HMDB0010580	24779550	-	84526	-	--
LIPID-N-0455	PG(18:0_20:4)	GP	PG	797.541	798.541	[M-H]-	C44H79O10P	117660	13394	273170	167190	305030	199750	290510	373130	20955	72275	42327	132430	131110	22321	226430	91684	243920	127910	153300	172440	148120	-	HMDB0010610	24779553	-	75646	-	--
LIPID-N-0456	PG(18:1_20:3)	GP	PG	797.541	798.541	[M-H]-	C44H79O10P	22933	2640.4	725150	95789	543900	186090	650020	226960	12734	35079	21509	63706	62645	9905.6	101720	56438	395320	47926	183990	168160	170210	-	HMDB0010639	52926600	-	89394	-	--
LIPID-N-0457	PG(18:2_18:3)	GP	PG	767.494	768.494	[M-H]-	C42H73O10P	81273	77756	197720	157260	84520	98028	84102	114750	26422	29940	117520	294370	95546	41948	84675	47784	106060	71097	131980	122480	112190	-	HMDB0010651	52926616	-	89378	-	--
LIPID-N-0459	PG(18:1_20:4)	GP	PG	795.525	796.525	[M-H]-	C44H77O10P	149050	157940	545790	81069	346620	332570	581870	887350	28205	60297	90518	24674	127130	22190	67518	70428	727430	65668	250760	235390	210990	-	HMDB0010640	52927144	-	89357	-	--
LIPID-N-0460	PG(18:1_20:5)	GP	PG	793.51	794.51	[M-H]-	C44H75O10P	5154.3	10814	13297	931.2	17691	11805	15771	25458	1629.5	1423.8	4303	936.98	8252.5	1076.1	5991	4152.8	12634	5816.5	11093	10088	7308.6	-	-	52927143	-	-	-	--
LIPID-N-0461	PG(16:0_22:6)	GP	PG	793.51	794.51	[M-H]-	C44H75O10P	13625	51642	23655	17978	17501	32354	54731	82821	1638.2	3070.1	7254.5	7469.2	6144.3	982.85	4015.7	6667.4	27819	9976.6	19798	17066	24415	-	HMDB0010584	52926307	-	89088	-	--
LIPID-N-0462	PG(18:0_22:6)	GP	PG	821.541	822.541	[M-H]-	C46H79O10P	16137	20655	40548	63493	2103.5	20371	38742	49390	3168	2739.2	3282.2	9671.6	12261	1688.2	7747.4	4285.5	22140	8086.6	16135	14584	16149	-	-	52926846	-	-	-	--
LIPID-N-0463	PG(18:1_22:5)	GP	PG	821.541	822.541	[M-H]-	C46H79O10P	194200	91150	1762500	168430	675990	421080	778110	1320800	39188	65164	89457	37769	105010	16973	75920	51906	1222000	40277	305410	345890	384220	-	-	-	-	-	-	--
LIPID-N-0464	PG(16:1_22:6)	GP	PG	791.486	792.494	[M-H]-	C44H73O10P	923.25	5916	11939	1821.1	5601.7	5964.3	12058	18851	117.75	801.81	645.57	5372.2	2256.8	345.07	1547.7	779.62	15449	2181.9	7041.4	5809.5	7589.8	-	HMDB0010599	52927163	-	-	-	--
LIPID-N-0465	PG(18:1_22:6)	GP	PG	819.525	820.525	[M-H]-	C46H77O10P	19416	26969	87884	25288	46914	50644	56767	120360	6452.4	14510	5383.2	9735.4	25555	2511.3	16258	13265	61597	23476	23123	27446	35395	-	HMDB0010644	52926308	-	89352	-	--
LIPID-N-0466	PG(18:2_22:6)	GP	PG	817.51	818.51	[M-H]-	C46H75O10P	38441	23567	68613	39153	23631	33396	34871	53586	6983.2	14439	22360	8991.1	32826	7160.7	14142	14924	33223	31485	28818	32347	33342	-	HMDB0010659	52926310	-	89365	-	--
LIPID-N-0467	PG(20:2_22:6)	GP	PG	845.51	846.541	[M-H]-	C48H79O10P	14758	9325.9	43228	18636	17176	27180	59590	123160	389.83	4257.2	5849.2	2700.2	11263	1182.2	1941.7	4656.3	50457	8516.7	19464	29028	24140	-	-	52926853	-	-	-	--
LIPID-N-0469	PI(16:0_18:0)	GP	PI	837.557	838.557	[M-H]-	C43H83O13P	44005	299540	165550	439280	1018200	859810	454780	987260	12551	69509	182130	361490	187640	32859	76104	98288	435500	125410	314190	298110	314450	-	HMDB0009781	52928331	-	-	-	--
LIPID-N-0471	PI(18:0_18:0)	GP	PI	865.588	866.588	[M-H]-	C45H87O13P	63173	123840	233150	333570	798390	832720	540510	764630	17662	70718	108980	312160	181340	20053	54891	66633	528680	58585	265740	304030	298530	-	HMDB0009808	42607490	-	88556	-	--
LIPID-N-0475	PI(16:0_16:1)	GP	PI	807.51	808.51	[M-H]-	C41H77O13P	85589	432860	98314	207320	1962200	1198300	326750	1776500	56836	150810	482370	1568400	311340	92638	86145	81614	370860	160890	488070	535490	469730	-	HMDB0009779	52928334	-	88396	-	--
LIPID-N-0478	PI(16:0_18:1)	GP	PI	835.541	836.541	[M-H]-	C43H81O13P	616410	3365300	2086300	6525900	12047000	11199000	7079700	12351000	325370	1314800	2325200	4804200	3065600	429400	1355300	1662500	6472900	1904700	5442600	4318400	4484900	-	HMDB0009782	53480051	-	88392	-	--
LIPID-N-0480	PI(17:0_18:1)	GP	PI	849.549	850.557	[M-H]-	C44H83O13P	66329	125030	230450	153330	835880	244030	427080	427990	71832	89113	159750	217440	142730	55922	169950	71589	392080	148510	235190	252840	255060	-	-	52927748	-	-	-	--
LIPID-N-0482	PI(18:0_18:1)	GP	PI	863.573	864.573	[M-H]-	C45H85O13P	879730	1395300	2289800	4002700	10534000	10680000	6082700	9665500	199830	793450	1140100	3427300	2129000	215190	590680	731470	6965100	896990	3894000	3630500	3429400	-	-	52928410	-	-	-	--
LIPID-N-0484	PI(18:0_19:1)	GP	PI	877.581	892.604	[M-H]-	C47H89O13P	31917	21672	36109	22880	61473	38390	45510	23951	9456.4	15022	24624	13316	22132	13087	29015	17969	41640	20139	31492	23445	19740	-	-	52927739	-	-	-	--
LIPID-N-0490	PI(18:2_16:0)	GP	PI	833.526	834.526	[M-H]-	C43H79O13P	332500	1459800	325770	5830600	1475200	1296400	385220	1512800	89235	332980	810770	2171500	985420	168740	269160	284710	398030	465560	956470	900980	871910	-	HMDB0009846	52928300	-	88640	-	--
LIPID-N-0491	PI(16:1_18:1)	GP	PI	833.526	834.526	[M-H]-	C43H79O13P	60190	56820	180520	111930	1747500	691020	258180	2209800	34108	65184	309410	352010	167410	36275	140820	61493	421520	90054	362760	293010	334430	-	HMDB0009801	52928326	-	88562	-	--
LIPID-N-0493	PI(17:1_18:1)	GP	PI	847.534	848.541	[M-H]-	C44H81O13P	6221.4	3033.9	52222	26082	176740	59334	52005	157530	4306.7	3581.3	10519	36125	9560	4828.5	8552.6	5624.3	54808	15603	38760	33922	28450	-	-	52927680	-	-	-	--
LIPID-N-0495	PI(18:0_18:2)	GP	PI	861.557	862.557	[M-H]-	C45H83O13P	7034500	3718400	4991300	26613000	11730000	12345000	6005400	11863000	595080	3042900	4931600	8605300	7796500	793180	1418700	2012500	4283400	3564300	7260200	6607300	8262400	-	HMDB0009809	52928409	-	-	-	--
LIPID-N-0496	PI(18:1_18:1)	GP	PI	861.557	862.557	[M-H]-	C45H83O13P	758550	849690	3091200	3584700	12667000	6265200	6092500	12553000	565820	2135900	1704400	2943400	3072600	519530	1650100	1820100	6335800	1426900	4095500	3921500	4198300	-	-	-	-	-	-	--
LIPID-N-0499	PI(18:0_19:2)	GP	PI	875.565	876.573	[M-H]-	C46H85O13P	143190	125250	157810	108750	82171	93316	85373	63043	45179	76320	113740	76556	120500	33045	83206	67930	98337	150030	110680	114150	127100	-	-	-	-	-	-	--
LIPID-N-0502	PI(18:0_20:2)	GP	PI	889.588	890.588	[M-H]-	C47H87O13P	97184	145040	125490	342960	1079800	672950	534850	461480	35009	67870	32180	101230	193320	40230	87934	79593	516610	93655	258160	226450	211400	-	HMDB0009876	52927990	-	89148	-	--
LIPID-N-0505	PI(18:2_16:1)	GP	PI	831.51	834.526	[M-H]-	C43H79O13P	4964.9	6391.8	3703.4	50281	51383	27321	9500.1	73654	4933.1	15281	87622	79678	42644	4378.2	19139	17627	14369	5033	30405	28318	33381	-	-	52927767	-	-	-	--
LIPID-N-0508	PI(18:1_18:2)	GP	PI	859.541	860.541	[M-H]-	C45H81O13P	537730	187050	452240	1602000	1546800	859250	266230	1371300	219860	657720	847940	782370	1202800	215110	369280	490880	407290	420070	639610	687210	764100	-	HMDB0009838	52928384	-	88611	-	--
LIPID-N-0509	PI(16:0_20:3)	GP	PI	859.541	860.541	[M-H]-	C45H81O13P	41185	697650	108660	1153200	1543800	977850	628860	565690	21993	45271	74308	292570	225190	55471	87158	87448	450420	121670	273210	435230	353560	-	HMDB0009788	52928328	-	88389	-	--
LIPID-N-0511	PI(17:0_20:3)	GP	PI	873.549	874.557	[M-H]-	C46H83O13P	14652	154370	36378	286560	276080	113140	138160	59974	1919.1	8999.3	20139	118100	31313	2847.1	16535	22229	142150	15164	85554	98730	110250	-	-	52927662	-	-	-	--
LIPID-N-0512	PI(18:1_19:2)	GP	PI	873.549	874.557	[M-H]-	C46H83O13P	38856	18996	64070	54226	62338	50778	63586	72608	31316	24844	28051	26548	60364	18114	33241	15306	69143	46748	34675	25998	49733	-	-	-	-	-	-	--
LIPID-N-0514	PI(20:3_18:0)	GP	PI	887.573	888.573	[M-H]-	C47H85O13P	1148800	1192300	1481900	3330800	10599000	7239700	5874500	4428800	300460	662700	516600	1122200	2218900	499040	806680	996530	6445500	994730	2343100	2717200	2456500	-	HMDB0009880	53480094	-	89133	-	--
LIPID-N-0515	PI(18:1_20:2)	GP	PI	887.573	888.573	[M-H]-	C47H85O13P	92691	48185	197960	874500	710770	768370	898580	1751400	24551	71693	84579	413550	415240	31693	67730	90642	755140	44646	384260	447940	394310	-	-	52927755	-	-	-	--
LIPID-N-0519	PI(18:0_22:3)	GP	PI	915.604	916.604	[M-H]-	C49H89O13P	144600	31506	59742	96748	159700	99611	131230	177990	13146	52524	54216	17296	55149	19930	23330	43835	213990	25071	81025	70729	70151	-	-	-	-	-	-	--
LIPID-N-0521	PI(18:2_18:2)	GP	PI	857.526	858.526	[M-H]-	C45H79O13P	128980	21124	56755	367200	71577	90749	29860	67703	53107	170270	267820	214720	288130	58706	66612	131540	23882	93268	126310	130170	116500	-	HMDB0009850	52928380	-	-	-	--
LIPID-N-0522	PI(16:0_20:4)	GP	PI	857.526	858.526	[M-H]-	C45H79O13P	614430	694940	817430	1491900	2499400	1662100	830020	2039800	128980	489570	532970	686950	697260	231190	400310	613990	1015100	661850	787550	869310	839740	-	HMDB0009789	52928411	-	-	-	--
LIPID-N-0523	PI(17:0_20.4)	GP	PI	871.534	872.541	[M-H]-	C46H81O13P	371320	216350	832910	915670	1104200	659440	325560	586270	41381	164190	182000	277580	346290	56482	117220	154970	656540	223230	470140	345950	410520	-	-	9547141	-	-	-	--
LIPID-N-0524	PI(18:0_20:4)	GP	PI	885.557	886.557	[M-H]-	C47H83O13P	31663000	5287400	34324000	20632000	37800000	37126000	23813000	30616000	4331800	21524000	17509000	10569000	28122000	6051600	12110000	20347000	26602000	20907000	24335000	26436000	23723000	-	HMDB0009815	42607491	-	-	-	--
LIPID-N-0525	PI(20:3_18:1)	GP	PI	885.557	886.557	[M-H]-	C47H83O13P	55029	53395	238040	363800	896230	374800	256680	546310	40899	133020	76777	187600	275990	63039	124510	121020	323800	131860	262110	246870	227710	-	HMDB0009881	53480095	-	89131	-	--
LIPID-N-0529	PI(18:0_22:4)	GP	PI	913.588	914.588	[M-H]-	C49H87O13P	959620	308040	494630	867500	1182200	781840	1124300	1232100	128530	444740	361970	174770	407440	196570	181110	363380	1791200	292160	586760	524060	701620	-	HMDB0009817	53480065	-	88573	-	--
LIPID-N-0531	PI(18:1_22:3)	GP	PI	913.588	914.588	[M-H]-	C49H87O13P	3578	1548	21522	18969	45387	32109	17074	69500	1541.5	23598	9061.7	3469.5	23164	2521.7	8718.7	7359.1	51639	8563.7	22772	12220	24343	-	-	-	-	-	-	--
LIPID-N-0533	PI(20:4_16:1)	GP	PI	855.51	856.51	[M-H]-	C45H77O13P	2871.8	3199.5	5478.1	11066	26738	14411	8463.4	31058	885.44	8869	4450.6	8590	7726.5	1331.7	2669	10173	6940.9	2701.6	14264	7211.9	7519.6	-	-	52928047	-	-	-	--
LIPID-N-0536	PI(18:2_20:3)	GP	PI	883.541	884.541	[M-H]-	C47H81O13P	5315.1	8341.5	15284	60623	13880	17150	6048.7	11799	5585.7	6235.1	13463	6951.5	50701	10177	5085.6	22684	11093	12956	11339	18367	18059	-	HMDB0009854	53480084	-	88658	-	--
LIPID-N-0538	PI(20:4_18:1)	GP	PI	883.541	884.541	[M-H]-	C47H81O13P	699280	161450	1311200	653510	2486300	1625700	616420	1799100	150330	611210	420900	344490	889130	198150	392220	540000	929810	442940	777050	727550	675800	-	HMDB0009895	53480102	-	89128	-	--
LIPID-N-0541	PI(18:1_22:4)	GP	PI	911.573	912.573	[M-H]-	C49H85O13P	137400	28248	201650	180060	309240	209960	246540	554690	24730	110660	79474	30433	130430	20217	38918	113250	376540	80817	154060	166230	161590	-	-	52927760	-	-	-	--
LIPID-N-0542	PI(20:2_20:3)	GP	PI	911.573	912.573	[M-H]-	C49H85O13P	12284	1590	19819	28831	39438	35168	14638	28309	1616.5	12033	19032	6916.7	49613	4809.9	3129.2	9465.8	27788	12683	22505	19849	23124	-	-	52928001	-	-	-	--
LIPID-N-0543	PI(20:4_20:1)	GP	PI	911.573	912.573	[M-H]-	C49H85O13P	82453	26482	283240	60374	204150	136380	100790	261720	13281	85443	67868	26484	112330	14700	44781	50160	183390	64404	121510	120400	100800	-	HMDB0009898	52928060	-	89122	-	--
LIPID-N-0544	PI(18:0_22:5)	GP	PI	911.573	912.573	[M-H]-	C49H85O13P	269530	149450	193640	334760	684620	508840	448290	519910	30462	165250	123590	92738	307720	33276	107320	119560	556680	151170	285990	353200	287910	-	-	-	-	-	-	--
LIPID-N-0547	PI(18:2_20:4)	GP	PI	881.526	882.526	[M-H]-	C47H79O13P	109990	20429	80148	181210	75467	75945	22592	95002	12951	87858	65002	36148	103870	28800	42513	103780	33487	51729	61636	80127	71894	-	-	52928298	-	-	-	--
LIPID-N-0548	PI(16:0_22:6)	GP	PI	881.526	882.526	[M-H]-	C47H79O13P	922.79	20627	10833	46883	24877	15878	19649	30857	461.04	4648.5	7457.5	10215	8386.6	2776.3	5602.7	3247.5	26975	15191	9315.4	6498	12170	-	-	52927464	-	-	-	--
LIPID-N-0551	PI(18:0_22:6)	GP	PI	909.557	910.557	[M-H]-	C49H83O13P	93878	83923	239570	196780	289490	180340	207160	214790	5530	45153	48048	44053	73055	19248	20605	27563	290130	113690	99579	116320	127130	-	HMDB0009821	52927465	-	88600	-	--
LIPID-N-0552	PI(20:2_20:4)	GP	PI	909.557	910.557	[M-H]-	C49H83O13P	155120	8036.2	50915	77824	125320	87442	48136	85655	11701	49684	61274	21148	103630	17131	13317	49994	47524	36595	76033	57285	62538	-	-	52928002	-	-	-	--
LIPID-N-0553	PI(18:1_22:5)	GP	PI	909.557	910.557	[M-H]-	C49H83O13P	4055.7	3871.1	9394.6	4576.2	54206	25575	19536	42118	2507.8	8756	5570.8	3549.7	12574	3466.2	2559.7	2483.8	16241	969.1	14836	9435.8	14330	-	-	-	-	-	-	--
LIPID-N-0556	PI(18:1_22:6)	GP	PI	907.541	908.541	[M-H]-	C49H81O13P	19061	14788	84446	57779	72528	61059	46718	89430	7605.8	14717	19932	11669	20588	4597.1	12898	11307	91527	9245.5	47595	23724	42448	-	-	52927466	-	-	-	--
LIPID-N-0557	PI(20:4_20:4)	GP	PI	905.526	906.526	[M-H]-	C49H79O13P	22594	9253	33741	33365	61765	34843	15184	33204	7168.4	36545	20859	9282.2	42383	14621	31716	87501	46172	30856	31749	28664	26587	-	-	52928280	-	-	-	--
LIPID-N-0560	PS(16:0_16:0)	GP	PS	734.497	735.505	[M-H]-	C38H74NO10P	740040	57142	237490	153580	1192200	527550	251820	979620	68816	550220	415840	139910	708160	63966	109290	159280	353370	254210	360240	352590	368610	C02737	HMDB0000614	9547090	40290-42-4	84523	-	ko00260,ko00564,ko01100,ko05140,ko05146,ko05322
LIPID-N-0561	PS(18:0_16:0)	GP	PS	762.529	763.536	[M-H]-	C40H78NO10P	1151500	75407	369320	222640	1327600	662230	557380	1169600	66895	507530	294670	85307	508000	53442	95584	124100	707310	175630	445890	435830	479160	C02737	HMDB0012376	52925997	-	90035	-	ko00260,ko00564,ko01100,ko05140,ko05146,ko05322
LIPID-N-0563	PS(18:0_18:0)	GP	PS	790.56	791.568	[M-H]-	C42H82NO10P	7983200	2166900	15415000	4125200	6048200	7714800	6904200	4360500	850560	2263200	3673000	2197400	3716900	867920	1787800	2333800	8443900	6003300	4378900	4421600	4827500	C02737	HMDB0012378	9547096	-	84519	-	ko00260,ko00564,ko01100,ko05140,ko05146,ko05322
LIPID-N-0565	PS(16:0_16:1)	GP	PS	732.482	733.489	[M-H]-	C38H72NO10P	13176	16275	8634.4	4579.6	65987	106890	16643	103390	1996.1	28740	78295	156520	55846	10033	19605	13880	18947	25294	50628	45589	31701	C02737	HMDB0012355	52926017	-	89824	-	ko00260,ko00564,ko01100,ko05140,ko05146,ko05322
LIPID-N-0567	PS(16:0_18:1)	GP	PS	760.513	761.521	[M-H]-	C40H76NO10P	1534000	420560	1840000	1670600	4910000	6648800	1365500	5570700	1398300	4039800	4367600	5702400	8830500	2317000	3035000	3985300	2128300	4723800	3732400	4124100	4030400	C02737	HMDB0012357	5283499	-	34086	-	ko00260,ko00564,ko01100,ko05140,ko05146,ko05322
LIPID-N-0568	PS(18:0_16:1)	GP	PS	760.513	761.521	[M-H]-	C40H76NO10P	313330	426200	544590	303200	1617100	2438000	1808600	5440100	204090	353370	670580	1859600	506990	181200	461590	434380	1059900	433710	949110	1093300	1042400	C02737	HMDB0012377	52925996	-	90036	-	ko00260,ko00564,ko01100,ko05140,ko05146,ko05322
LIPID-N-0569	PS(18:0_17:1)	GP	PS	774.529	775.536	[M-H]-	C41H78NO10P	104400	105470	216910	392940	940880	451590	214990	508120	38846	105120	110690	426390	180500	39015	120240	75371	411790	99997	282910	247750	234220	C02737	-	52925423	-	-	-	ko00260,ko00564,ko01100,ko05140,ko05146,ko05322
LIPID-N-0570	PS(18:0_18:1)	GP	PS	788.544	789.552	[M-H]-	C42H80NO10P	25712000	6323100	27367000	23903000	51958000	36640000	19088000	29164000	9854300	29041000	19582000	9513000	36867000	11752000	26263000	41138000	25803000	32367000	30472000	29712000	27555000	C02737	HMDB0010163	59720717	-	79096	-	ko00260,ko00564,ko01100,ko05140,ko05146,ko05322
LIPID-N-0571	PS(18:1_19:0)	GP	PS	802.56	803.568	[M-H]-	C43H82NO10P	104960	168770	90589	171480	108010	135250	76623	93070	54450	70070	153110	291400	156150	66535	105810	130660	126110	108080	168260	160480	112260	C02737	-	52925442	-	-	-	ko00260,ko00564,ko01100,ko05140,ko05146,ko05322
LIPID-N-0572	PS(18:1_20:0)	GP	PS	816.575	817.583	[M-H]-	C44H84NO10P	551260	341730	621100	937010	1078800	1522800	1313200	3359600	209230	390920	147660	483870	418640	127320	316180	344290	986780	218780	831820	728470	767340	C02737	HMDB0112350	131819724	-	-	-	ko00260,ko00564,ko01100,ko05140,ko05146,ko05322
LIPID-N-0573	PS(18:1_22:0)	GP	PS	844.607	845.615	[M-H]-	C46H88NO10P	37321	41029	29670	67654	46164	42814	112200	156860	2231.5	15362	4491.5	17853	11098	1886	4734.9	7670.2	22840	4448.8	35417	37003	34120	C02737	HMDB0112380	131819737	-	-	-	ko00260,ko00564,ko01100,ko05140,ko05146,ko05322
LIPID-N-0574	PS(18:2_16:0)	GP	PS	758.497	759.505	[M-H]-	C40H74NO10P	57118	43322	16690	111720	73864	73948	15100	56095	14504	71108	123200	180130	129970	32663	44236	35774	36399	47702	71057	67869	61871	C02737	HMDB0012398	52925986	-	90026	-	ko00260,ko00564,ko01100,ko05140,ko05146,ko05322
LIPID-N-0575	PS(16:1_18:1)	GP	PS	758.497	759.505	[M-H]-	C40H74NO10P	12736	22489	21171	14981	121680	213770	69192	333370	4355.4	23085	80739	109420	46637	4738.2	10895	5176.4	82997	15190	93729	87805	83631	C02737	HMDB0012368	52926009	-	90032	-	ko00260,ko00564,ko01100,ko05140,ko05146,ko05322
LIPID-N-0577	PS(18:0_18:2)	GP	PS	786.529	787.536	[M-H]-	C42H78NO10P	5424000	3488300	1623900	15506000	8034800	4892500	3265800	5363800	416080	2945200	5564800	7847600	7334600	624590	727610	914960	3276500	1843800	4256700	4303800	4123500	C02737	HMDB0012380	9547091	-	84513	-	ko00260,ko00564,ko01100,ko05140,ko05146,ko05322
LIPID-N-0578	PS(18:1_19:1)	GP	PS	800.544	801.552	[M-H]-	C43H80NO10P	30692	83397	55369	51316	107010	91579	78733	58955	34496	32044	83336	153950	62654	36441	53964	32584	91009	59634	88479	91853	98800	C02737	-	52925443	-	-	-	ko00260,ko00564,ko01100,ko05140,ko05146,ko05322
LIPID-N-0579	PS(18:1_20:1)	GP	PS	814.56	815.568	[M-H]-	C44H82NO10P	47097	22126	86204	74425	144530	257290	923640	3838600	75669	100240	37574	69328	66263	36736	103550	82576	779600	142600	442130	416990	410120	C02737	HMDB0112412	52926063	-	-	-	ko00260,ko00564,ko01100,ko05140,ko05146,ko05322
LIPID-N-0580	PS(18:1_22:1)	GP	PS	842.607	843.615	[M-H]-	C46H86NO10P	84408	37231	194330	142880	733820	344810	211760	588440	123660	242050	167040	131600	333140	140390	280200	257690	360750	339450	255140	264180	263190	C02737	HMDB0112417	52926062	-	-	-	ko00260,ko00564,ko01100,ko05140,ko05146,ko05322
LIPID-N-0581	PS(18:2_18:1)	GP	PS	784.513	785.521	[M-H]-	C42H76NO10P	91724	30419	27744	224370	92895	56473	47994	88257	20506	38976	125740	138170	124030	16750	22832	27475	40593	56131	72318	75121	73607	C02737	HMDB0012401	52925460	-	88486	-	ko00260,ko00564,ko01100,ko05140,ko05146,ko05322
LIPID-N-0582	PS(18:0_18:3)	GP	PS	784.513	785.521	[M-H]-	C42H76NO10P	121750	148490	89625	96565	304190	229450	146700	180450	29575	68927	87236	62351	83899	17603	20119	40871	110330	80472	127110	94738	128340	C02737	-	52925425	-	-	-	ko00260,ko00564,ko01100,ko05140,ko05146,ko05322
LIPID-N-0584	PS(18:0_20:3)	GP	PS	812.544	813.552	[M-H]-	C44H80NO10P	4120900	1368900	6331100	5200100	20640000	12465000	5435400	8187200	1556200	5305900	3127400	1586300	8249000	2215300	3836100	4391600	8807200	6553600	6125900	6494100	5226800	C02737	HMDB0012382	52925994	-	84512	-	ko00260,ko00564,ko01100,ko05140,ko05146,ko05322
LIPID-N-0586	PS(18:0_22:3)	GP	PS	840.575	841.583	[M-H]-	C46H84NO10P	16925	10957	140770	14023	200750	181780	152860	324510	4711.6	19593	8739.7	5955	14017	8703.3	20834	24988	226980	29108	74104	91864	55739	C02737	-	-	-	-	-	ko00260,ko00564,ko01100,ko05140,ko05146,ko05322
LIPID-N-0587	PS(16:0_20:4)	GP	PS	782.497	783.505	[M-H]-	C42H74NO10P	58873	12935	24061	14832	74197	44331	31877	46856	11588	57453	34150	12739	55564	20453	19173	29303	44847	37864	33542	40040	37308	C02737	HMDB0012361	24779544	-	90029	-	ko00260,ko00564,ko01100,ko05140,ko05146,ko05322
LIPID-N-0589	PS(18:0_20:4)	GP	PS	810.529	811.536	[M-H]-	C44H78NO10P	5888500	928930	5529300	2520600	4138100	4846000	5519200	7223800	1908200	4871800	3442200	1524400	4964700	1806800	2812400	4982900	5296600	4373400	4016400	4159900	4248000	C02737	HMDB0012383	24779545	-	79113	-	ko00260,ko00564,ko01100,ko05140,ko05146,ko05322
LIPID-N-0590	PS(19:0_20:4)	GP	PS	824.544	825.552	[M-H]-	C45H80NO10P	170980	103610	153910	130170	172210	149710	250840	255430	53094	139660	138870	90155	124550	92731	138480	164690	172540	187770	109250	163370	131480	C02737	-	52925582	-	-	-	ko00260,ko00564,ko01100,ko05140,ko05146,ko05322
LIPID-N-0591	PS(22:4_18:0)	GP	PS	838.56	839.568	[M-H]-	C46H82NO10P	2129600	197960	844480	549750	1541700	1238400	605250	1510700	110800	615710	781330	107880	579630	241010	193530	332730	1216900	648360	590490	720230	588150	C02737	HMDB0112793	52925908	-	-	-	ko00260,ko00564,ko01100,ko05140,ko05146,ko05322
LIPID-N-0593	PS(18:0_20:5)	GP	PS	808.513	809.521	[M-H]-	C44H76NO10P	15363	24310	9235.9	12182	38393	26987	10233	27006	6450.1	22583	11340	2699.2	13049	3784.6	8588.1	11829	15886	16761	15776	15627	10692	C02737	HMDB0112378	52925993	-	-	-	ko00260,ko00564,ko01100,ko05140,ko05146,ko05322
LIPID-N-0595	PS(18:0_22:5)	GP	PS	836.544	837.552	[M-H]-	C46H80NO10P	2537400	866580	1773400	1953700	5785600	4657600	1902200	3736400	260350	1740700	1197000	416680	2328300	566950	780140	989320	2784500	1766500	2199300	2038500	1750000	C02737	HMDB0010166	53480355	-	90040	-	ko00260,ko00564,ko01100,ko05140,ko05146,ko05322
LIPID-N-0596	PS(16:0_22:6)	GP	PS	806.497	807.505	[M-H]-	C44H74NO10P	270910	58328	135370	121700	273400	262050	61058	166510	152280	414200	257780	70702	418010	236280	143750	235770	171870	373860	233580	212450	230100	C02737	HMDB0012362	46891805	-	79103	-	ko00260,ko00564,ko01100,ko05140,ko05146,ko05322
LIPID-N-0598	PS(18:0_22:6)	GP	PS	834.529	835.536	[M-H]-	C46H78NO10P	9325600	2912100	6041500	7415500	9538000	7237200	3489600	6373600	844990	3070700	3217600	1416800	5413500	1324600	1074900	1629700	6070800	6504700	4576700	4700900	5143700	C02737	HMDB0010167	24779546	-	79098	-	ko00260,ko00564,ko01100,ko05140,ko05146,ko05322
LIPID-N-0599	PS(18:1_22:6)	GP	PS	832.513	833.521	[M-H]-	C46H76NO10P	69333	29577	52545	69573	107570	57291	42644	68089	14112	60051	37615	16367	64521	20310	23965	21983	87821	58960	50899	41044	44504	C02737	HMDB0012395	52925155	-	90025	-	ko00260,ko00564,ko01100,ko05140,ko05146,ko05322
LIPID-N-0602	CerP(d18:1/16:0)	SP	CerP	616.471	617.478	[M-H]-	C34H68NO6P	259370	67274	380410	136170	102590	197280	221980	188290	148710	173940	222300	299540	331160	124340	305330	166760	130490	212660	168870	378770	182570	-	HMDB0010700	5283581	-	73145	-	--
LIPID-N-0606	CerP(d18:1/24:0)	SP	CerP	728.596	729.604	[M-H]-	C42H84NO6P	30358	27966	61766	58380	32310	39409	56042	52693	25607	27770	37461	80303	49331	26777	24548	58675	40637	52811	63930	44743	44355	-	HMDB0010704	5283587	-	73137	-	--
LIPID-N-0610	CerP(d18:1/24:1)	SP	CerP	726.596	727.588	[M-H]-	C42H82NO6P	19399	9547.7	46282	12337	42946	42543	27656	34221	17728	26624	15962	13102	27590	9860.4	40204	28641	32794	22172	26196	28440	18593	-	HMDB0010705	5283586	-	-	-	--
LIPID-N-0616	LPA(0:0/18:0)	GP	LPA	437.267	438.275	[M-H]-	C21H43O7P	5610.6	13748	8713.5	9534.4	31037	15330	7369.9	21410	1986	7191.2	5078.6	8427.5	7869.5	1821	6508.9	4083.7	13008	5986.5	9915.5	11236	10736	C00681	HMDB0007850	76041074	-	-	-	ko00561,ko00564,ko01100,ko04072,ko04080,ko04540,ko04810,ko04975,ko04977,ko05130,ko05200
LIPID-N-0623	PA(16:0_16:0)	GP	PA	647.465	648.473	[M-H]-	C35H69O8P	256300	139590	102360	254000	311070	437720	130890	171530	73951	158880	162660	481810	238350	82086	65773	86521	225660	144610	172460	177900	201480	C00416	-	446066	-	-	-	ko00561,ko00564,ko01100,ko04024,ko04070,ko04072,ko04666,ko04912,ko04975,ko05200,ko05212,ko05231
LIPID-N-0624	PA(16:0_18:0)	GP	PA	675.496	676.504	[M-H]-	C37H73O8P	240510	117490	397460	417760	1511300	1210700	698120	1010900	120310	285380	452750	1376800	663520	235770	368080	395560	629210	456120	628810	633830	596350	C00416	-	460605	-	-	-	ko00561,ko00564,ko01100,ko04024,ko04070,ko04072,ko04666,ko04912,ko04975,ko05200,ko05212,ko05231
LIPID-N-0625	PA(18:0_18:0)	GP	PA	703.528	704.536	[M-H]-	C39H77O8P	60746	79335	171350	188250	339930	755110	224140	656110	103540	85045	95924	835690	173560	132090	182040	187390	201830	227700	272040	247490	271660	C00416	-	460605	-	-	-	ko00561,ko00564,ko01100,ko04024,ko04070,ko04072,ko04666,ko04912,ko04975,ko05200,ko05212,ko05231
LIPID-N-0628	PA(16:0_16:1)	GP	PA	645.45	646.457	[M-H]-	C35H67O8P	37694	80542	23421	22603	136000	153820	94626	140320	10636	6354.2	60745	525410	45148	18017	31837	20233	87593	28534	78354	96493	77764	C00416	-	460605	-	-	-	ko00561,ko00564,ko01100,ko04024,ko04070,ko04072,ko04666,ko04912,ko04975,ko05200,ko05212,ko05231
LIPID-N-0630	PA(16:0_18:1)	GP	PA	673.481	674.489	[M-H]-	C37H71O8P	115650	67967	96609	103460	316630	361480	217880	272730	77237	136660	73537	378560	179400	82784	124920	122840	247310	115430	162800	155230	191090	C00416	HMDB0007858	9547158	-	89530	-	ko00561,ko00564,ko01100,ko04024,ko04070,ko04072,ko04666,ko04912,ko04975,ko05200,ko05212,ko05231
LIPID-N-0633	PA(16:0_18:2)	GP	PA	671.465	672.473	[M-H]-	C37H69O8P	117580	26257	33653	82593	75693	73887	48530	68321	16469	39516	67156	279920	92397	57114	36744	82082	51987	54709	109900	109580	96717	C00416	HMDB0007860	9547167	-	73259	-	ko00561,ko00564,ko01100,ko04024,ko04070,ko04072,ko04666,ko04912,ko04975,ko05200,ko05212,ko05231
LIPID-N-0635	PA(18:1_18:1)	GP	PA	699.496	700.504	[M-H]-	C39H73O8P	117890	119470	348480	230700	757880	679530	440220	602340	91954	146510	124060	452350	164200	86591	189770	206570	413940	151550	354600	259120	287140	C00416	HMDB0007865	14057128	14268-17-8	83775	-	ko00561,ko00564,ko01100,ko04024,ko04070,ko04072,ko04666,ko04912,ko04975,ko05200,ko05212,ko05231
LIPID-N-0636	PA(16:0_22:2)	GP	PA	727.528	728.536	[M-H]-	C41H77O8P	68920	7091.6	69024	53993	73773	62301	59591	84743	12376	33040	36787	18327	57409	24921	19387	38195	58951	32652	44743	45517	46389	C00416	-	460605	-	-	-	ko00561,ko00564,ko01100,ko04024,ko04070,ko04072,ko04666,ko04912,ko04975,ko05200,ko05212,ko05231
LIPID-N-0639	PA(18:2_18:2)	GP	PA	695.465	696.473	[M-H]-	C39H69O8P	117290	42464	40796	150370	55203	69189	40070	63040	13613	30738	137260	363410	142060	19593	15065	26086	28127	29520	79125	64177	73693	C00416	-	460605	-	-	-	ko00561,ko00564,ko01100,ko04024,ko04070,ko04072,ko04666,ko04912,ko04975,ko05200,ko05212,ko05231
LIPID-N-0640	PA(18:0_20:4)	GP	PA	723.496	724.504	[M-H]-	C41H73O8P	319580	13596	113990	63036	167220	111690	54580	101830	33381	303620	84657	21959	183500	23468	32875	51202	162740	62111	78863	64955	73954	C00416	-	460605	-	-	-	ko00561,ko00564,ko01100,ko04024,ko04070,ko04072,ko04666,ko04912,ko04975,ko05200,ko05212,ko05231
LIPID-N-0643	PA(16:1_22:4)	GP	PA	721.481	722.489	[M-H]-	C41H71O8P	133950	20981	253500	57564	258520	157330	211950	165580	26341	76517	93677	33529	202010	39039	89992	66707	223850	73840	120220	98526	128700	C00416	-	460605	-	-	-	ko00561,ko00564,ko01100,ko04024,ko04070,ko04072,ko04666,ko04912,ko04975,ko05200,ko05212,ko05231
LIPID-N-0647	PA(18:0_22:6)	GP	PA	747.496	748.504	[M-H]-	C43H73O8P	418270	155020	712850	356910	593660	739810	593960	535910	127300	211270	190230	275880	405560	111740	172360	242920	837540	488910	373710	444040	426080	C00416	-	460605	-	-	-	ko00561,ko00564,ko01100,ko04024,ko04070,ko04072,ko04666,ko04912,ko04975,ko05200,ko05212,ko05231
LIPID-N-0650	PA(18:1_22:6)	GP	PA	745.481	746.489	[M-H]-	C43H71O8P	10993	20220	462480	69337	494060	273380	312400	1022000	4120.1	11725	82374	206360	47341	4668.6	100190	20574	217010	26462	221230	214030	179280	C00416	-	460605	-	-	-	ko00561,ko00564,ko01100,ko04024,ko04070,ko04072,ko04666,ko04912,ko04975,ko05200,ko05212,ko05231
LIPID-N-0665	LPG(20:2)	GP	LPG	535.304	536.311	[M-H]-	C26H49O9P	25088	6264.1	7543.5	25810	43835	42563	57482	106430	1918	9395.7	10477	4663.6	15683	2388.6	4570.5	6015.8	46127	6770.2	25663	20634	23307	-	-	52927447	-	-	-	--
LIPID-N-0666	LPG(20:3)	GP	LPG	533.288	534.296	[M-H]-	C26H47O9P	12668	6144.8	9732.8	5200.9	20852	18300	22812	13219	5876.5	7967	8990.4	1607.3	13804	3657.6	5670.8	16739	19371	18195	11491	6297.4	9107.9	-	-	52927448	-	-	-	--
LIPID-N-0668	LPG(22:4)	GP	LPG	559.304	560.311	[M-H]-	C28H49O9P	44276	9643.1	14381	8872.3	38611	26731	38292	52041	2923.4	23385	21344	1013	25952	3916.3	9779.1	21985	33468	18857	23006	21272	24389	-	-	52927440	-	-	-	--
LIPID-N-0681	LPI(17:0)	GP	LPI	585.304	586.312	[M-H]-	C26H51O12P	1196	10343	2944.4	14259	21305	4603.4	1935.4	7296.3	158.48	2178.3	2729	3407.4	1990.6	153.29	1082.3	928.45	8697.3	1433.1	5795.1	4089.9	5697.2	-	-	52928624	-	-	-	--
LIPID-N-0683	LPI(19:0)	GP	LPI	613.335	614.343	[M-H]-	C28H55O12P	1107	6351.4	9286	3707.3	8727.6	2670.5	2063.6	12521	428.74	1276.4	2479	598.11	2017	263.5	892.98	480.4	6684.4	626.63	3209.6	4099.5	3414.2	-	-	52928622	-	-	-	--
LIPID-N-0684	LPI(20:0)	GP	LPI	627.351	628.359	[M-H]-	C29H57O12P	2571	3026.2	4451.8	2377.5	8457.3	2458.1	1407.7	10673	351.21	2219.1	1335.6	648.8	1245.1	136.4	622.16	486.5	3160.9	702.86	1968.8	2059	2410.3	-	-	52928606	-	-	-	--
LIPID-N-0692	PA(18:1_18:2)	GP	PA	697.481	698.489	[M-H]-	C39H71O8P	145260	73182	143690	320510	120750	178630	101760	81167	31236	62840	144530	175480	161140	43807	56632	92331	72076	83025	79468	81888	52857	C00416	-	52929548	-	-	-	ko00561,ko00564,ko01100,ko04024,ko04070,ko04072,ko04666,ko04912,ko04975,ko05200,ko05212,ko05231
LIPID-N-0695	FFA(19:0)	FA	FFA	297.279	298.287	[M-H]-	C19H38O2	120410	143040	263630	231560	173890	167740	281090	186540	105800	117470	141340	438520	171660	295960	135010	109650	315710	89024	321190	252610	249540	-	HMDB0000772	12591	-	39246	5738	--
LIPID-N-0700	FFA(28:0)	FA	FFA	423.42	424.428	[M-H]-	C28H56O2	24404	70286	36360	42699	65238	61689	93793	75622	98891	63082	46582	120150	83290	79526	54902	65598	77777	80660	95379	75956	84236	-	HMDB0002348	10470	-	31001	6638	--
LIPID-N-0711	FFA(26:1)	FA	FFA	393.373	394.381	[M-H]-	C26H50O2	71879	60909	271060	208980	382880	308510	442740	835740	16916	71194	115990	258860	108650	21979	114010	49539	297790	31431	270560	165030	231930	-	-	14215561	-	-	-	--
LIPID-N-0714	FFA(32:1)	FA	FFA	477.467	478.475	[M-H]-	C32H62O2	27535	17562	25038	19789	60933	24801	27810	102960	31226	24056	41628	30108	26834	11776	14721	18948	27144	23425	29424	30969	26610	-	-	5282778	-	-	-	--
LIPID-N-0719	FFA(19:2)	FA	FFA	293.248	294.256	[M-H]-	C19H34O2	318920	192020	423890	215410	361040	366900	294290	414380	167570	369690	237610	308600	305920	138330	465230	228830	427530	258320	314470	293380	304760	-	-	52921851	-	-	-	--
LIPID-N-0721	FFA(26:2)	FA	FFA	391.358	392.365	[M-H]-	C26H48O2	250940	38828	161560	228220	156020	92098	119780	239990	23367	110440	121470	153790	99719	29075	52953	33539	53982	69592	102760	162810	117960	-	-	52921841	-	-	-	--
LIPID-N-0729	PE(O-16:0_16:0)	GP	PE-O	676.528	677.536	[M-H]-	C37H76NO7P	108330	72848	131660	199570	487040	482890	222370	322320	35811	72751	198360	1140200	460560	47591	191140	122600	169930	174270	288060	275480	284830	-	-	52925038	-	-	-	--
LIPID-N-0730	PE(O-18:0_16:0)	GP	PE-O	704.559	705.567	[M-H]-	C39H80NO7P	280060	107530	263310	585290	726260	513420	294630	338330	76414	185680	271130	586880	567710	127890	381020	307290	288210	319340	374040	361680	332890	-	-	52925029	-	-	-	--
LIPID-N-0731	PE(O-20:0_16:0)	GP	PE-O	732.591	733.599	[M-H]-	C41H84NO7P	40846	31772	75652	70591	35799	37604	35480	46244	4813.4	20907	17698	13313	52849	3989.8	8967.9	14487	32673	12127	34260	36144	33812	-	-	52925026	-	-	-	--
LIPID-N-0732	PE(O-16:0_20:0)	GP	PE-O	732.591	733.599	[M-H]-	C41H84NO7P	11420	3809.1	10399	39980	36295	129300	4210.5	230550	3706.2	4780.1	34872	198570	58523	6862.2	11684	14626	5352.5	10519	55610	48686	47080	-	-	9547049	-	-	-	--
LIPID-N-0734	PE(O-16:1_16:0)	GP	PE-O	674.512	675.52	[M-H]-	C37H74NO7P	1221200	516550	2210900	2268700	7498900	6291100	3740400	4843600	647050	1408400	2472700	7347200	3832400	1311900	2167400	1980500	3487400	2323200	3132600	3114600	3204500	-	-	-	-	-	-	--
LIPID-N-0735	PE(O-16:0_16:1)	GP	PE-O	674.512	675.52	[M-H]-	C37H74NO7P	24709	214780	68402	46393	351240	678770	185660	718310	14511	17141	259030	3651700	253750	9511.5	79822	98887	73349	45206	400610	527960	449230	-	-	52924962	-	-	-	--
LIPID-N-0736	PE(O-16:0_18:1)	GP	PE-O	702.544	703.552	[M-H]-	C39H78NO7P	275300	453150	168030	553870	541420	1586700	373440	2256000	35698	91146	241790	4137800	468000	52090	282610	207800	67466	93155	605410	567090	632420	-	HMDB0011157	42607455	-	-	-	--
LIPID-N-0738	PE(O-18:0_18:1)	GP	PE-O	730.575	731.583	[M-H]-	C41H82NO7P	330080	385460	220550	561870	344460	586200	425630	1009200	61747	159250	115720	838510	293140	72422	365140	270920	69420	119060	375620	367380	328460	-	-	52924982	-	-	-	--
LIPID-N-0741	PE(O-20:0_18:1)	GP	PE-O	758.606	759.614	[M-H]-	C43H86NO7P	48733	72719	35286	65013	27768	41271	51890	127890	3705.5	15283	8699.2	16891	15970	3640.4	6104.7	11151	10488	3438.6	31198	38470	34677	-	-	52925007	-	-	-	--
LIPID-N-0742	PE(O-18:0_20:1)	GP	PE-O	758.606	759.614	[M-H]-	C43H86NO7P	15575	19061	21411	56061	26855	49638	20055	164220	8629.5	11024	11390	33696	45041	10957	71555	31130	12357	20257	36996	40469	34895	-	-	52924989	-	-	-	--
LIPID-N-0748	PE(O-16:1_16:1)	GP	PE-O	672.497	673.505	[M-H]-	C37H72NO7P	384570	3381600	1740300	1076700	11959000	24778000	7371900	16688000	272210	582510	3590500	36723000	2858100	456150	1589800	1106600	3820100	1111500	8408300	8205000	8133700	-	-	-	-	-	-	--
LIPID-N-0749	PE(O-16:0_18:2)	GP	PE-O	700.528	701.536	[M-H]-	C39H76NO7P	479890	399430	155570	585750	129410	220240	183270	436590	14082	47758	226170	1286100	367460	33562	126120	93015	20611	61233	355560	285090	206960	-	-	52925035	-	-	-	--
LIPID-N-0750	PE(O-16:1_18:1)	GP	PE-O	700.528	701.536	[M-H]-	C39H76NO7P	13868000	17291000	37701000	42551000	80790000	143700000	44801000	139790000	22832000	17799000	20455000	146700000	38437000	27981000	38384000	40062000	42638000	46235000	60047000	54099000	55714000	-	-	-	-	-	-	--
LIPID-N-0751	PE(O-17:1_18:1)	GP	PE-O	714.544	715.552	[M-H]-	C40H78NO7P	25119	531570	389790	496190	2894700	2302000	686400	2713100	105730	125130	43448	2202700	199440	149700	273300	312230	822110	361370	902940	912870	843350	-	-	-	-	-	-	--
LIPID-N-0753	PE(O-18:1_18:1)	GP	PE-O	728.559	729.567	[M-H]-	C41H80NO7P	6459300	4364800	9547600	16889000	17395000	24658000	11669000	22483000	6057900	7590100	5435900	23727000	13668000	8067800	15041000	15884000	6906400	13468000	13815000	13539000	13204000	-	-	-	-	-	-	--
LIPID-N-0755	PE(O-16:1_20:1)	GP	PE-O	728.559	729.567	[M-H]-	C41H80NO7P	318480	181340	766030	1415600	2349000	4725900	1105000	10078000	266520	452220	560520	2300700	1560800	372970	1108400	573650	1047400	559670	1845300	1721000	1756600	-	-	-	-	-	-	--
LIPID-N-0756	PE(O-16:1_21:1)	GP	PE-O	742.575	743.583	[M-H]-	C42H82NO7P	2178.3	1593.6	13806	24362	58140	93651	17672	359380	1118.3	3295.7	9215.7	54453	9304.1	1733.4	5576.3	3011.2	19647	4361.8	40056	45573	44426	-	-	-	-	-	-	--
LIPID-N-0757	PE(O-20:0_18:2)	GP	PE-O	756.591	757.599	[M-H]-	C43H84NO7P	72937	80259	26968	88495	21421	27865	58488	121760	3206.5	13912	11160	20335	17943	3317.9	4230.5	10259	6652.4	6719.9	37616	37655	35463	-	-	52925008	-	-	-	--
LIPID-N-0758	PE(O-18:1_20:1)	GP	PE-O	756.591	757.599	[M-H]-	C43H84NO7P	235490	88553	412190	796280	836820	1252900	364950	2175600	150650	292870	203770	515860	714970	172600	542220	351470	311990	462480	590780	597060	569960	-	-	-	-	-	-	--
LIPID-N-0759	PE(O-16:1_22:1)	GP	PE-O	756.591	757.599	[M-H]-	C43H84NO7P	66999	43449	195030	294130	646950	1472500	143280	4225900	44940	90305	214590	600200	344160	56541	214720	100090	109930	95795	538500	549620	499490	-	-	-	-	-	-	--
LIPID-N-0760	PE(O-20:1_18:1)	GP	PE-O	756.591	757.599	[M-H]-	C43H84NO7P	597410	640360	1220700	901890	475140	613330	967300	1499300	99531	219740	138600	303940	272520	64058	98178	184560	202010	163080	537260	515200	526630	-	-	-	-	-	-	--
LIPID-N-0762	PE(O-20:1_20:1)	GP	PE-O	784.622	785.63	[M-H]-	C45H88NO7P	8968.7	7189.5	43420	19909	14308	15663	14079	43244	3301.4	7499.7	3847.6	2506.9	9352.3	1433.1	2563.8	2880.2	5594.4	8986.6	12654	10790	12155	-	-	-	-	-	-	--
LIPID-N-0763	PE(O-18:1_22:1)	GP	PE-O	784.622	785.63	[M-H]-	C45H88NO7P	43537	12446	83211	157060	166530	232860	45458	542610	24354	51210	53526	104260	126670	26561	128010	65095	42331	57797	116560	113310	116090	-	-	-	-	-	-	--
LIPID-N-0764	PE(O-22:0_18:2)	GP	PE-O	784.622	785.63	[M-H]-	C45H88NO7P	56700	51849	26415	83121	16196	30217	46564	81118	4706.7	11765	11102	16526	20355	3546.5	1593.9	7439.4	7216.5	6201	29526	29911	29178	-	-	-	-	-	-	--
LIPID-N-0765	PE(O-22:1_18:1)	GP	PE-O	784.622	785.63	[M-H]-	C45H88NO7P	171960	209350	308220	255750	108010	156650	254130	316900	18465	50809	39556	59594	59551	16841	16610	39142	72238	41179	137620	128080	129240	-	-	-	-	-	-	--
LIPID-N-0770	PE(O-17:1_18:2)	GP	PE-O	712.528	713.536	[M-H]-	C40H76NO7P	221970	554670	303070	4302200	715480	1063500	423820	746730	73004	125680	296640	3803400	593810	93424	120730	186800	268460	151450	833580	774330	794560	-	-	-	-	-	-	--
LIPID-N-0771	PE(O-17:2_18:1)	GP	PE-O	712.528	713.536	[M-H]-	C40H76NO7P	6592.1	7369.8	57055	19993	113490	104860	44870	205940	7876.9	8058.9	14935	120490	16508	12138	17534	15266	138160	20496	63068	60200	60209	-	-	-	-	-	-	--
LIPID-N-0773	PE(O-18:1_18:2)	GP	PE-O	726.544	727.552	[M-H]-	C41H78NO7P	8076000	5103600	5675200	41933000	9251000	18535000	10348000	14323000	1912200	3508900	7047900	38758000	14446000	2385400	3612900	5189600	2435100	3640400	11445000	11032000	10864000	-	-	-	-	-	-	--
LIPID-N-0774	PE(O-18:2_18:1)	GP	PE-O	726.544	727.552	[M-H]-	C41H78NO7P	2546000	1394000	10343000	3361700	21544000	28899000	9643800	44180000	5917500	4901100	3547900	12941000	9052000	4216100	11114000	8374800	17662000	8872500	11446000	11869000	12215000	-	-	-	-	-	-	--
LIPID-N-0775	PE(O-18:2_19:1)	GP	PE-O	740.559	741.567	[M-H]-	C42H80NO7P	9	9	30078	7232.2	44536	26153	30838	266480	3996.1	4500.5	9	7044.8	6915.9	2412.7	9308.2	5808.7	66595	11799	28652	35878	29103	-	-	-	-	-	-	--
LIPID-N-0777	PE(O-20:1_18:2)	GP	PE-O	754.575	755.583	[M-H]-	C43H82NO7P	857370	712610	383160	1516900	251150	404690	826020	1231100	68105	173200	169310	354410	270250	39275	45527	90253	84295	80449	470990	471560	434030	-	-	-	-	-	-	--
LIPID-N-0778	PE(O-18:2_20:1)	GP	PE-O	754.575	755.583	[M-H]-	C43H82NO7P	70682	29809	280360	95416	672440	725600	308190	3225900	92847	161190	85387	161960	303800	58395	219220	112410	488470	333210	444930	437090	442450	-	-	-	-	-	-	--
LIPID-N-0779	PE(O-16:0_22:3)	GP	PE-O	754.575	755.583	[M-H]-	C43H82NO7P	3617.4	15781	52497	10421	45436	67311	69213	284630	5420.9	10585	2126.4	2138.5	9896.8	5733.6	27492	17662	82074	11985	42999	37706	31948	-	-	-	-	-	-	--
LIPID-N-0781	PE(O-18:2_22:1)	GP	PE-O	782.606	783.614	[M-H]-	C45H86NO7P	16251	5946.5	92840	30076	178710	270050	44321	1377700	28803	43420	30016	48705	75672	17369	83132	32935	68160	48231	151940	146350	148190	-	-	-	-	-	-	--
LIPID-N-0782	PE(O-22:1_18:2)	GP	PE-O	782.606	783.614	[M-H]-	C45H86NO7P	312870	312440	192350	721860	98109	220060	294620	543310	20216	63136	82860	156530	147340	11332	10910	35334	45379	40128	191950	217850	195580	-	-	-	-	-	-	--
LIPID-N-0783	PE(O-18:1_22:2)	GP	PE-O	782.606	783.614	[M-H]-	C45H86NO7P	212740	33156	189660	505140	242340	403110	124780	973990	66998	158290	220450	291830	352770	115650	123750	189530	100670	140210	260200	251090	265380	-	-	-	-	-	-	--
LIPID-N-0784	PE(O-18:0_22:3)	GP	PE-O	782.606	783.614	[M-H]-	C45H86NO7P	5449.9	7332.5	29559	4367.4	19121	18124	34504	92343	2057.8	7861.7	2349.8	4036.2	9797	2506.6	13494	9968.1	38244	4754.6	17595	21219	18134	-	-	-	-	-	-	--
LIPID-N-0785	PE(O-24:2_18:1)	GP	PE-O	810.638	811.645	[M-H]-	C47H90NO7P	342300	272240	474620	367890	689620	354750	886120	886760	22173	81289	68949	136600	102990	17648	70511	84085	312610	54683	312460	289780	313700	-	-	-	-	-	-	--
LIPID-N-0786	PE(O-18:2_24:1)	GP	PE-O	810.638	811.645	[M-H]-	C47H90NO7P	8362.2	2003.6	62162	8890.7	75395	64229	38334	241560	11207	17084	22981	38757	33177	3644.8	29095	17158	76434	15377	46520	42942	44840	-	-	-	-	-	-	--
LIPID-N-0787	PE(O-24:1_18:2)	GP	PE-O	810.638	811.645	[M-H]-	C47H90NO7P	92508	111040	35700	164460	21234	39563	73741	90421	4354.9	15978	22540	50205	26469	4060.1	3114.5	8123.8	12237	7448.9	46369	48389	49144	-	-	-	-	-	-	--
LIPID-N-0788	PE(O-16:0_20:4)	GP	PE-O	724.528	725.536	[M-H]-	C41H76NO7P	1225200	2011200	1340700	1446100	1292000	1770800	1303100	5837300	158560	948660	563550	1936600	1139500	253070	1435100	991200	609840	870080	1353200	1646400	1675300	-	-	42607456	-	-	-	--
LIPID-N-0789	PE(O-16:1_20:3)	GP	PE-O	724.528	725.536	[M-H]-	C41H76NO7P	2188200	4423900	5634300	13407000	19566000	26809000	21454000	15215000	2412400	2869100	2541000	12056000	8360600	2567900	3824100	3920200	16148000	4438900	10728000	10543000	10256000	-	-	-	-	-	-	--
LIPID-N-0790	PE(O-18:3_18:1)	GP	PE-O	724.528	725.536	[M-H]-	C41H76NO7P	1072400	164010	1781400	603230	1318500	1697600	882460	1924800	885710	1133600	1091900	1424300	2615000	1109300	1039500	2071200	721210	2305800	1270600	1593600	1051200	-	-	-	-	-	-	--
LIPID-N-0791	PE(O-18:2_18:2)	GP	PE-O	724.528	725.536	[M-H]-	C41H76NO7P	4429700	1635600	6512500	7783000	12479000	19007000	8218900	13194000	1997700	4087600	5648400	20696000	11556000	1810500	3971400	4121400	7274100	5233400	7746900	10159000	8051600	-	-	-	-	-	-	--
LIPID-N-0792	PE(O-16:0_22:4)	GP	PE-O	752.559	753.567	[M-H]-	C43H80NO7P	1260900	659360	1600400	1197000	1390400	1733100	1071900	2593100	537680	972780	1113700	575990	1718800	830780	2215800	2193600	1320200	1594500	1364700	1369700	1313100	-	-	52924972	-	-	-	--
LIPID-N-0793	PE(O-18:0_20:4)	GP	PE-O	752.559	753.567	[M-H]-	C43H80NO7P	779270	790750	806360	1256000	763670	851820	783720	2010400	145150	374280	336340	731030	693510	165490	724050	723160	390520	386670	710250	732490	691970	-	-	52925027	-	-	-	--
LIPID-N-0794	PE(O-18:1_20:3)	GP	PE-O	752.559	753.567	[M-H]-	C43H80NO7P	1226300	302290	1777700	1364400	1389200	1897300	956120	1782200	658750	1279200	953190	883040	1946000	788770	1532800	2381000	898960	1742000	1373600	1322000	1298500	-	-	-	-	-	-	--
LIPID-N-0795	PE(O-18:2_20:2)	GP	PE-O	752.559	753.567	[M-H]-	C43H80NO7P	222650	23115	573720	271550	1186300	1350400	802480	2757400	174060	262520	228360	262980	608600	134150	163200	222420	1264000	233530	581830	577710	648370	-	-	-	-	-	-	--
LIPID-N-0796	PE(O-18:0_22:4)	GP	PE-O	780.591	781.599	[M-H]-	C45H84NO7P	799850	308200	846230	691370	643920	623590	524420	893720	262650	470850	509590	168110	802550	355070	802240	1086900	707430	654270	651690	660900	618950	-	-	52924995	-	-	-	--
LIPID-N-0797	PE(O-20:0_20:4)	GP	PE-O	780.591	781.599	[M-H]-	C45H84NO7P	79314	123300	107780	116240	35861	57208	69271	181860	9533.2	33413	22809	17114	31842	7630.8	13534	23508	25681	15020	55532	64110	60359	-	-	52925018	-	-	-	--
LIPID-N-0799	PE(O-22:1_20:3)	GP	PE-O	808.622	809.63	[M-H]-	C47H88NO7P	22524	60491	47152	79625	21954	28106	50382	37198	2951.4	6816.9	4607	10861	12441	2405.9	2579.7	7274.2	18297	5764.1	28209	24198	24563	-	-	-	-	-	-	--
LIPID-N-0800	PE(O-18:2_24:2)	GP	PE-O	808.622	809.63	[M-H]-	C47H88NO7P	21320	3137.9	64880	13864	43790	56906	18076	115930	21681	42600	47165	43405	62032	15072	18830	32654	37941	29203	40504	37590	39272	-	-	-	-	-	-	--
LIPID-N-0801	PE(O-20:0_22:4)	GP	PE-O	808.622	809.63	[M-H]-	C47H88NO7P	30612	23470	55737	39123	17212	27522	25903	53638	6666.4	19074	14255	4069.3	28112	3416.4	8266.1	12209	27533	12156	23394	23381	22709	-	-	52925023	-	-	-	--
LIPID-N-0806	PE(O-15:1_20:4)	GP	PE-O	708.497	709.505	[M-H]-	C40H72NO7P	90709	354660	335990	1022400	467800	392950	1279900	642800	48424	108720	179070	963930	126330	50297	102520	98400	852390	138410	407790	419420	389280	-	-	-	-	-	-	--
LIPID-N-0807	PE(O-16:0_20:5)	GP	PE-O	722.512	723.52	[M-H]-	C41H74NO7P	21172	30977	67073	43878	83266	121150	59768	83574	7938.8	20994	20443	48474	45903	11019	25286	28870	39302	57483	54230	64908	46815	-	-	52925030	-	-	-	--
LIPID-N-0808	PE(O-18:3_18:2)	GP	PE-O	722.512	723.52	[M-H]-	C41H74NO7P	357580	75107	169250	567360	95404	210210	123760	231690	151150	131920	500620	962720	1087800	114580	79556	245560	81527	212460	200050	215430	287770	-	-	-	-	-	-	--
LIPID-N-0809	PE(O-16:1_20:4)	GP	PE-O	722.512	723.52	[M-H]-	C41H74NO7P	89477000	28347000	135650000	81056000	126470000	132620000	112310000	130140000	32701000	75236000	72803000	71048000	113180000	42287000	86939000	100170000	106020000	102080000	99435000	101110000	112590000	-	-	-	-	-	-	--
LIPID-N-0810	PE(O-20:5_16:0)	GP	PE-O	722.512	723.52	[M-H]-	C41H74NO7P	51995	80188	161140	367530	271550	166560	270050	273880	25323	22981	94073	351050	112540	27293	44003	29380	123040	70004	134730	155710	133620	-	-	-	-	-	-	--
LIPID-N-0811	PE(O-17:1_20:4)	GP	PE-O	736.528	737.536	[M-H]-	C42H76NO7P	1926200	1325400	6294800	4417300	3113900	3530800	2655100	3557200	1048600	2144400	1595900	2330400	3460200	1340700	2112600	3551200	3349500	3039000	2939900	3143300	3323900	-	-	-	-	-	-	--
LIPID-N-0812	PE(O-16:0_22:5)	GP	PE-O	750.544	751.552	[M-H]-	C43H78NO7P	62747	40581	198550	63119	63595	80391	57409	79254	23732	37442	46241	71083	33507	23417	69105	35942	99526	26345	65171	78936	75582	-	-	9547046	-	-	-	--
LIPID-N-0814	PE(O-18:1_20:4)	GP	PE-O	750.544	751.552	[M-H]-	C43H78NO7P	44366000	11038000	64366000	49836000	52781000	67118000	36388000	61841000	24187000	48062000	34657000	31154000	71593000	27430000	54801000	76081000	36335000	64444000	48299000	48828000	48553000	-	-	-	-	-	-	--
LIPID-N-0815	PE(O-19:1_20:4)	GP	PE-O	764.559	765.567	[M-H]-	C44H80NO7P	34615	236190	335530	190050	547920	234580	376450	915260	41542	62460	24423	102250	94778	31690	89162	162940	365300	102060	201650	224810	219990	-	-	-	-	-	-	--
LIPID-N-0816	PE(O-17:1_22:4)	GP	PE-O	764.559	765.567	[M-H]-	C44H80NO7P	640240	237270	2527000	1276100	1115800	1240700	1046100	1202700	208870	443610	397810	408020	712910	271160	384210	883440	1079500	828980	785490	789100	832650	-	-	-	-	-	-	--
LIPID-N-0817	PE(O-18:0_22:5)	GP	PE-O	778.575	779.583	[M-H]-	C45H82NO7P	57220	44240	154160	57743	55052	47294	40773	53565	20414	26512	30954	56571	30564	17719	36602	30537	61121	21176	56977	55262	43186	-	-	-	-	-	-	--
LIPID-N-0819	PE(O-18:2_22:3)	GP	PE-O	778.575	779.583	[M-H]-	C45H82NO7P	10073	7115	224170	5850.9	224980	201390	281830	1283400	11398	20177	4342.2	8031.9	19870	14157	26396	21602	497080	21764	173190	163240	168100	-	-	-	-	-	-	--
LIPID-N-0820	PE(O-18:1_22:4)	GP	PE-O	778.575	779.583	[M-H]-	C45H82NO7P	11862000	2094500	10830000	9615200	9166700	10895000	7766300	11478000	3856700	7413200	6599000	3496100	9860100	5247900	7464000	12391000	9086700	10591000	8509000	8413700	8617700	-	-	-	-	-	-	--
LIPID-N-0821	PE(O-20:1_20:4)	GP	PE-O	778.575	779.583	[M-H]-	C45H82NO7P	2252000	1172700	8401800	1853900	1532500	1843300	1595500	2787500	513310	1283800	1295300	454940	1989900	308040	614530	932300	1204500	916530	1663800	1612300	1709300	-	-	-	-	-	-	--
LIPID-N-0823	PE(O-16:1_24:4)	GP	PE-O	778.575	779.583	[M-H]-	C45H82NO7P	379090	98748	659500	519290	490130	686310	152880	826260	179440	300230	470800	604250	485790	297750	325020	528180	256810	463660	451140	446900	425000	-	-	-	-	-	-	--
LIPID-N-0825	PE(O-22:1_20:4)	GP	PE-O	806.606	807.614	[M-H]-	C47H86NO7P	693560	457060	1694900	605980	283380	470850	507800	670210	101110	291790	395680	128770	426700	66655	87069	207930	324370	218900	461320	437950	433690	-	-	-	-	-	-	--
LIPID-N-0826	PE(O-20:1_22:4)	GP	PE-O	806.606	807.614	[M-H]-	C47H86NO7P	361590	130970	494970	289810	150510	261610	248670	427500	58146	180550	146150	38718	203950	39569	46802	85121	196460	90425	185730	194930	206160	-	-	-	-	-	-	--
LIPID-N-0828	PE(O-18:1_24:4)	GP	PE-O	806.606	807.614	[M-H]-	C47H86NO7P	308990	56311	340280	342380	175900	269170	83517	291350	94501	189170	209060	145450	240760	128840	176020	358810	134680	251680	222250	217470	216200	-	-	-	-	-	-	--
LIPID-N-0829	PE(O-24:1_20:4)	GP	PE-O	834.638	835.645	[M-H]-	C49H90NO7P	157320	141970	209190	160710	54874	90329	131520	128260	8910.3	54468	73803	29804	65410	10837	12392	40977	74271	34520	84345	82878	83477	-	-	-	-	-	-	--
LIPID-N-0831	PE(O-16:1_20:5)	GP	PE-O	720.497	721.505	[M-H]-	C41H72NO7P	531330	997110	1330900	1544800	2449900	2808500	1768500	3341400	215950	636490	629580	1607600	1798100	289360	733700	651430	963600	1503200	1187800	1233500	1921100	-	-	-	-	-	-	--
LIPID-N-0833	PE(O-16:2_20:4)	GP	PE-O	720.497	721.505	[M-H]-	C41H72NO7P	318780	94606	972060	223420	771510	1130600	1257900	999710	185160	463210	273470	222370	469420	152700	280040	477340	1635000	317240	732910	562510	551700	-	-	-	-	-	-	--
LIPID-N-0834	PE(O-17:1_20:5)	GP	PE-O	734.512	735.52	[M-H]-	C42H74NO7P	7158.4	29520	28382	52757	52588	35273	25656	35505	2177.8	9808.7	8133.2	23522	17077	7908.8	5609	14426	23614	26400	22738	24690	18338	-	-	-	-	-	-	--
LIPID-N-0835	PE(O-15:1_22:5)	GP	PE-O	734.512	735.52	[M-H]-	C42H74NO7P	8589	39995	27289	124430	77794	89115	139580	117160	3181.5	11793	24921	167980	17681	5418.6	22571	22767	136890	19087	78644	82135	60574	-	-	-	-	-	-	--
LIPID-N-0836	PE(O-17:2_20:4)	GP	PE-O	734.512	735.52	[M-H]-	C42H74NO7P	21834	18918	494990	49146	153850	107840	206360	251860	41742	43441	33509	117460	36779	31061	75607	74503	327100	94325	116790	108530	126280	-	-	-	-	-	-	--
LIPID-N-0837	PE(O-18:2_20:4)	GP	PE-O	748.528	749.536	[M-H]-	C43H76NO7P	25200000	3566900	63326000	9640200	56996000	49851000	40458000	67992000	22574000	36175000	27250000	18121000	50117000	17379000	44888000	46446000	70031000	50588000	38736000	40784000	43317000	-	-	-	-	-	-	--
LIPID-N-0839	PE(O-16:0_22:6)	GP	PE-O	748.528	749.536	[M-H]-	C43H76NO7P	158610	155580	178540	123950	206030	243840	177440	306930	60640	46293	115930	206530	160890	51208	235890	128140	177820	179970	177370	151600	184100	-	-	22833649	-	-	-	--
LIPID-N-0840	PE(O-16:1_22:5)	GP	PE-O	748.528	749.536	[M-H]-	C43H76NO7P	12902000	4342100	13091000	11350000	31226000	24220000	21893000	19876000	3585900	9765900	10001000	11410000	17374000	6380500	14746000	13778000	24348000	13417000	16249000	14139000	15039000	-	-	-	-	-	-	--
LIPID-N-0841	PE(O-17:1_22:5)	GP	PE-O	762.544	763.552	[M-H]-	C44H78NO7P	182100	135830	312330	402420	402270	379010	295050	321520	39444	95744	99760	174870	258810	82657	165990	242770	385870	234240	229500	265590	251250	-	-	-	-	-	-	--
LIPID-N-0842	PE(O-18:1_22:5)	GP	PE-O	776.559	777.567	[M-H]-	C45H80NO7P	3796700	1055800	3581000	4286400	8863000	6954400	3751800	5156100	1029900	2641200	2220400	1847300	4872800	1772300	3976500	4397500	4607000	3659000	3654600	3853000	3657600	-	-	-	-	-	-	--
LIPID-N-0843	PE(O-18:0_22:6)	GP	PE-O	776.559	777.567	[M-H]-	C45H80NO7P	109470	87607	134100	107790	149720	124280	90782	131740	33192	57387	63899	96344	114960	40547	99405	96711	132360	90310	100330	86635	105360	-	-	52923729	-	-	-	--
LIPID-N-0845	PE(O-20:1_22:5)	GP	PE-O	804.591	805.599	[M-H]-	C47H84NO7P	72723	72712	127090	100560	105890	102400	79739	123100	12589	49350	37961	11900	90923	7687.2	24343	24774	70396	29159	59551	64260	60972	-	-	-	-	-	-	--
LIPID-N-0847	PE(O-18:1_24:5)	GP	PE-O	804.591	805.599	[M-H]-	C47H84NO7P	53310	5934.7	168270	26299	50322	55527	26374	71464	27344	34273	31323	15555	37333	25212	34481	69396	49580	69672	47997	54224	43479	-	-	-	-	-	-	--
LIPID-N-0849	PE(O-22:2_22:4)	GP	PE-O	832.622	833.63	[M-H]-	C49H88NO7P	81675	33938	105220	65125	87879	58082	102390	185720	7035.5	29509	26995	11127	25805	7182.4	14023	15567	81095	14254	57368	55073	57873	-	-	-	-	-	-	--
LIPID-N-0854	PE(O-15:1_22:6)	GP	PE-O	732.497	733.505	[M-H]-	C42H72NO7P	31835	44525	130910	125790	170600	173680	195790	158330	5057.5	16124	41514	217640	35037	6655	24738	27972	297420	42773	119550	124530	139160	-	-	-	-	-	-	--
LIPID-N-0855	PE(O-18:3_20:4)	GP	PE-O	746.512	747.52	[M-H]-	C43H74NO7P	7376400	295280	6575700	1098500	2462000	4389500	1810900	3493700	2251900	4364800	5701400	2061100	8820900	2097600	3051500	9439100	2561500	6026100	5005800	5609300	5405800	-	-	-	-	-	-	--
LIPID-N-0856	PE(O-18:2_20:5)	GP	PE-O	746.512	747.52	[M-H]-	C43H74NO7P	127650	80758	464220	146270	764800	865450	409490	1028600	134930	190100	180880	302710	430350	87677	313330	241310	534140	332820	394950	392140	419820	-	-	-	-	-	-	--
LIPID-N-0857	PE(O-16:1_22:6)	GP	PE-O	746.512	747.52	[M-H]-	C43H74NO7P	6560200	2822900	13535000	6767100	12185000	15731000	10455000	11029000	2230900	4421300	4575000	5324700	10321000	2587900	4331800	4086700	11906000	8623500	8056100	7468800	7678300	-	-	-	-	-	-	--
LIPID-N-0858	PE(O-17:1_22:6)	GP	PE-O	760.528	761.536	[M-H]-	C44H76NO7P	352320	152950	1315700	801680	607890	723490	483310	372590	68816	173250	151820	325500	386260	86899	177910	317030	629870	425020	422280	469520	552190	-	-	-	-	-	-	--
LIPID-N-0859	PE(O-18:1_22:6)	GP	PE-O	774.544	775.552	[M-H]-	C45H78NO7P	3350800	918020	5314000	4947900	4384200	6640600	3666600	4869000	1369400	2362800	1944200	2622400	4261700	1377800	2129000	2656500	4757200	4078000	3346200	3375500	3448700	-	-	-	-	-	-	--
LIPID-N-0860	PE(O-20:3_20:4)	GP	PE-O	774.544	775.552	[M-H]-	C45H78NO7P	7190700	578690	6848300	2130200	3373500	4371400	2943400	7747300	1658900	4087600	4577400	956490	5873000	1975700	2233200	5767600	3050100	4500700	4131400	4284100	4368100	-	-	-	-	-	-	--
LIPID-N-0861	PE(O-18:2_22:5)	GP	PE-O	774.544	775.552	[M-H]-	C45H78NO7P	2317100	309600	1882200	1025300	6852900	4628500	4312300	7296200	1068000	1990200	1409500	885740	3149600	1007800	2593500	2569000	6918700	2722300	3215100	3171000	3020100	-	-	-	-	-	-	--
LIPID-N-0865	PE(O-20:1_22:6)	GP	PE-O	802.575	803.583	[M-H]-	C47H82NO7P	112250	91576	406860	150710	64141	88663	83853	142660	24942	65684	52941	28485	93185	14346	17893	25888	84964	54772	92905	95158	95809	-	-	-	-	-	-	--
LIPID-N-0869	PE(O-18:3_20:5)	GP	PE-O	744.497	745.505	[M-H]-	C43H72NO7P	4643.8	511.32	10063	3663.1	20078	9873	11433	8267.4	6109	4648.2	6647.3	3070.9	25089	4723.5	4612.5	11302	10205	15030	5619.7	11493	6132.5	-	-	-	-	-	-	--
LIPID-N-0871	PE(O-18:2_22:6)	GP	PE-O	772.528	773.536	[M-H]-	C45H76NO7P	1402000	341800	4199200	730080	3415000	3537900	2854900	3918000	998100	1464600	797550	936650	2538700	675460	1399500	1465200	4534600	1976700	2023900	2069100	2071600	-	-	-	-	-	-	--
LIPID-N-0872	PE(O-18:3_22:5)	GP	PE-O	772.528	773.536	[M-H]-	C45H76NO7P	403690	21684	199700	105910	222250	286570	175700	248040	79102	168650	220720	76632	426110	72233	121010	246650	178290	311410	228890	252500	165760	-	-	-	-	-	-	--
LIPID-N-0873	PE(O-20:2_22:6)	GP	PE-O	800.559	801.567	[M-H]-	C47H80NO7P	72750	21402	376010	58221	103110	92047	97118	253070	18229	39529	26619	15621	50058	8741.3	24868	20755	132420	54116	81257	72966	69995	-	-	-	-	-	-	--
LIPID-N-0879	PMeOH(16:0_18:1)	GP	PMeOH	687.496	688.504	[M-H]-	C38H73O8P	62986	16801	178260	42363	143360	134420	44437	80050	19468	64762	44302	256210	48944	16504	118470	40968	33948	74575	98544	83885	65435	-	-	-	-	-	-	--
LIPID-N-0880	PMeOH(18:0_18:1)	GP	PMeOH	715.528	716.536	[M-H]-	C40H77O8P	36783	32722	52464	59513	262520	100190	49185	75576	12072	40756	30498	117300	45236	13094	252420	42352	55532	77540	91300	77559	76417	-	-	-	-	-	-	--
LIPID-N-0881	PMeOH(16:0_18:2)	GP	PMeOH	685.481	686.489	[M-H]-	C38H71O8P	76201	4603.5	50667	11242	80688	39139	11745	29241	8158.2	76554	78250	236640	69553	11611	81862	35395	12608	55906	48061	66025	62388	-	-	-	-	-	-	--
LIPID-N-0882	PMeOH(18:0_18:2)	GP	PMeOH	713.512	714.52	[M-H]-	C40H75O8P	75598	2897.2	58851	26737	46612	28708	12846	16187	6102.8	55956	55377	160050	56874	4872.9	57156	15748	7144.1	38889	34949	42354	34744	-	-	-	-	-	-	--
LIPID-N-0884	PMeOH(18:0_20:2)	GP	PMeOH	741.543	742.551	[M-H]-	C42H79O8P	9299.3	4481.6	9200.3	17997	26378	16326	5777.1	7394.6	1270.9	10052	6759.3	21194	8793.9	3177.3	50512	4843.4	7709.1	12358	16544	16811	14271	-	-	-	-	-	-	--
LIPID-N-0886	PMeOH(18:2_18:1)	GP	PMeOH	711.496	712.504	[M-H]-	C40H73O8P	40343	1952	50222	9300.6	72511	19883	2053.6	17690	9472.6	66288	41854	280910	76204	4898.5	47093	13303	7899	30912	39082	53900	29522	-	-	-	-	-	-	--
LIPID-N-0888	PMeOH(18:2_18:2)	GP	PMeOH	709.481	710.489	[M-H]-	C40H71O8P	26641	9	12918	10365	2772.9	3484.2	2968.5	2499.3	1972	13835	15023	80895	23226	977.8	4977.8	3953.3	2466	3451.7	12517	14890	15398	-	-	-	-	-	-	--
LIPID-N-0897	PMeOH(16:0_22:5)	GP	PMeOH	735.496	736.504	[M-H]-	C42H73O8P	196810	17815	55836	52635	296980	88413	53655	180550	17585	118620	100490	34474	125910	15611	19463	37195	102760	70714	78149	92607	99426	-	-	-	-	-	-	--
LIPID-N-0905	PC(18:1_20:5)	GP	PC	850.56	805.562	[M+COOH]-	C46H80NO8P	32168	10907	45740	15549	67781	67760	39479	59050	14182	25769	20189	14253	41550	7802.5	16714	16204	46570	24051	23314	35038	33883	C00157	HMDB0008083	24778898	-	86186	-	ko00564,ko00590,ko00591,ko00592,ko01100,ko04723,ko05231
LIPID-N-0906	PC(15:0_18:1)	GP	PC	790.56	745.562	[M+COOH]-	C41H80NO8P	132510	301940	818110	759180	1008400	819290	1317900	1416000	87647	123810	180890	788740	173650	64396	97666	170120	1773900	180490	619870	555350	562700	C00157	HMDB0007938	24778662	-	-	-	ko00564,ko00590,ko00591,ko00592,ko01100,ko04723,ko05231
LIPID-N-0907	PC(18:0_22:1)	GP	PC	888.669	843.672	[M+COOH]-	C48H94NO8P	7897.9	1607.6	9596.3	6139.1	10011	9244.2	8246.6	12961	1607.5	3359.7	4504.4	3223.3	8165.5	1224.2	2384.5	2521.9	8575.4	2902	5237.8	5593	5271.8	C00157	HMDB0008052	24778866	-	86196	-	ko00564,ko00590,ko00591,ko00592,ko01100,ko04723,ko05231
LIPID-N-0908	PC(16:0_20:2)	GP	PC	830.591	785.593	[M+COOH]-	C44H84NO8P	4602000	398360	2952000	3158200	3212400	3074900	2866900	4012600	692280	1679100	1744900	965600	3089900	769010	616630	791760	4053900	1082000	2515300	2268100	2286900	C00157	HMDB0007979	52922420	-	84574	-	ko00564,ko00590,ko00591,ko00592,ko01100,ko04723,ko05231
LIPID-N-0911	PC(14:0_15:0)	GP	PC	736.513	691.515	[M+COOH]-	C37H74NO8P	14991	171890	35655	62273	106100	54967	244110	349800	2516	8638.6	46394	128050	14156	8064	9399.7	11606	198610	20185	81986	102900	64100	C00157	HMDB0007868	24778611	-	-	-	ko00564,ko00590,ko00591,ko00592,ko01100,ko04723,ko05231
LIPID-N-0914	PC(18:2_22:5)	GP	PC	876.575	831.578	[M+COOH]-	C48H82NO8P	57957	2719.7	127800	71851	33499	33972	32667	73123	6456.3	17417	25719	6904	31277	5174.2	1077.2	12813	36254	9375	26325	30902	38285	C00157	HMDB0008154	24778982	-	-	-	ko00564,ko00590,ko00591,ko00592,ko01100,ko04723,ko05231
LIPID-N-0957	LNAPE(16:0/N-16:0)	GP	LNAPE	690.507	691.515	[M-H]-	C37H74NO8P	426920	308110	1183600	471840	893530	743000	3070700	1491500	260490	268160	405800	512530	780190	383380	226270	293210	1259400	271550	585600	803950	761650	-	-	-	-	-	-	--
LIPID-N-0958	LNAPE(16:1/N-16:0)	GP	LNAPE	688.492	689.5	[M-H]-	C37H72NO8P	216000	4004400	1128900	671370	2770100	5793800	2454800	4090000	160000	302660	1964100	14774000	1334300	220380	628530	368250	1660200	752830	2697000	2625400	2203500	-	-	-	-	-	-	--
LIPID-N-0959	LNAPE(16:0/N-18:1)	GP	LNAPE	716.523	717.531	[M-H]-	C39H76NO8P	8899100	6657200	13904000	9233000	24906000	24231000	14353000	14859000	3009300	5856500	9827000	18516000	11582000	3499200	7355500	6719300	14816000	10157000	12153000	12232000	13384000	-	-	-	-	-	-	--
LIPID-N-0964	LNAPE(18:1/N-18:2)	GP	LNAPE	740.523	741.531	[M-H]-	C41H76NO8P	3624800	1878400	5184100	9890400	10163000	9141300	5391200	5435400	1104600	2285200	5894500	12374000	8300500	953550	1761300	1826300	4838500	3205700	5721700	5153800	5689900	-	-	-	-	-	-	--
LIPID-N-0965	LNAPE(18:2/N-18:2)	GP	LNAPE	738.507	739.515	[M-H]-	C41H74NO8P	2670300	650960	1947200	8541300	2129300	2542100	1251500	1106200	479240	912060	5189900	6674300	4411300	427610	543940	727200	1019900	1205000	2281000	2339400	2288300	-	-	-	-	-	-	--
LIPID-N-0966	LNAPE(24:5/N-18:0)	GP	LNAPE	820.586	821.593	[M-H]-	C47H84NO8P	16930	3025.8	17348	10021	21138	21458	5058.5	8747.2	3328.1	8548.8	9241.7	4162.4	10379	1743.1	11282	7393	9668.9	10079	9558.4	8611.5	9758.5	-	-	-	-	-	-	--
LIPID-N-0968	LNAPE(20:4/N-18:2)	GP	LNAPE	762.507	763.515	[M-H]-	C43H74NO8P	648990	119810	404880	517680	480700	591390	276560	276360	71729	174290	400250	190320	400670	65956	128340	145490	290790	174540	307040	291280	333440	-	-	-	-	-	-	--
LIPID-N-0970	LNAPE(22:4/N-18:2)	GP	LNAPE	790.539	791.547	[M-H]-	C45H78NO8P	632600	38164	340020	350370	118700	205540	297120	181310	78077	115000	318370	109600	223480	85172	49432	100570	184600	112720	196360	263760	197440	-	-	-	-	-	-	--
LIPID-N-0972	LNAPE(22:5/N-20:2)	GP	LNAPE	816.554	817.562	[M-H]-	C47H80NO8P	222970	160140	210050	216650	288030	231340	218500	187980	107480	185630	191350	174590	191970	163810	271650	239790	237670	185330	219600	200010	220500	-	-	-	-	-	-	--
LIPID-N-0975	LNAPE(22:6/N-18:2)	GP	LNAPE	786.507	787.515	[M-H]-	C45H74NO8P	54850	1972.8	39970	52798	30992	23519	29366	19571	9888.5	8053.3	26352	16978	14499	4502	7499.3	2977	25905	11963	22890	22553	26505	-	-	-	-	-	-	--
LIPID-N-0976	LNAPE(20:4/N-22:4)	GP	LNAPE	814.539	815.547	[M-H]-	C47H78NO8P	231100	19434	183860	52350	86996	102900	102090	88130	101640	177280	212620	54367	197320	102290	142300	229080	96125	149820	115510	132800	158030	-	-	-	-	-	-	--
LIPID-P-0001	DL-Carnitine	FA	CAR	162.113	161.105	[M+H]+	C7H15NO3	37018	197730	85135	353540	633930	223020	144200	279620	46953	77186	62252	49120	101290	55655	221310	62074	385500	80881	198140	221290	204110	C00318	HMDB0000062	10917	541-15-1	16347	52	ko04714,ko04976,ko05415
LIPID-P-0002	Carnitine C2:0	FA	CAR	204.124	203.116	[M+H]+	C9H17NO4	724160	2926000	651900	1737000	2524600	1306900	1844100	1741200	762280	1685800	965550	386750	1556900	609100	1505500	829110	1824800	689660	1463700	1535900	1460600	C02571	HMDB0000201	7045767	3040-38-8	57589	-	ko04931
LIPID-P-0003	Carnitine C3:0	FA	CAR	218.14	217.131	[M+H]+	C10H19NO4	48412	1030700	55048	226600	229450	319210	267140	172760	48251	108530	44434	76830	64323	41931	104160	263470	234520	63379	200650	198530	203640	C03017	HMDB0000824	107738	17298-37-2	28867	5787	--
LIPID-P-0004	Carnitine C4:0	FA	CAR	232.155	231.147	[M+H]+	C11H21NO4	37608	874310	75232	879010	630540	800230	322210	254030	47375	77909	49696	158670	167470	69111	237230	562450	359690	97053	356360	340680	350690	C02862	HMDB0002013	213144	25576-40-3	21949	6436	--
LIPID-P-0005	Carnitine C5:0	FA	CAR	246.171	245.163	[M+H]+	C12H23NO4	634720	582960	860420	633420	689280	713240	599810	657760	596690	538350	581880	841490	601920	513750	648810	626340	728860	532960	687560	645820	750160	C02301	HMDB0000688	6426851	31023-24-2	73025	5657	ko04714
LIPID-P-0006	Carnitine C4-OH	FA	CAR	248.15	247.142	[M+H]+	C11H21NO5	37930	358040	46610	104320	450850	183300	119070	134340	43309	86050	52472	30502	154390	23734	192660	58662	198530	57350	152390	138490	136610	C02301	-	53481617	-	-	-	ko04714
LIPID-P-0007	Carnitine C6:0	FA	CAR	260.187	259.178	[M+H]+	C13H25NO4	21606	132610	25118	210750	55183	70401	137630	45229	12865	40839	19971	22769	52300	35501	50952	42879	83608	24803	65214	68485	67089	C02301	HMDB0000705	6426853	6418-78-6	70749	5673	ko04714
LIPID-P-0008	Carnitine C5-OH	FA	CAR	262.166	261.158	[M+H]+	C12H23NO5	9754.4	89221	11684	34279	50889	20760	21042	21700	10329	13989	11958	15175	13576	12694	12477	18068	26608	10118	24676	23381	26234	C02301	HMDB0062555	57357187	-	-	-	ko04714
LIPID-P-0009	Carnitine C6-OH	FA	CAR	276.182	275.173	[M+H]+	C13H25NO5	6081.8	22587	1543.7	70027	60413	17145	42121	17635	2198.3	5900.6	5233.5	4666.6	8543	4404.7	5876.5	6100.3	39376	3599.1	17891	18933	19405	C02301	HMDB0013130	53481624	-	-	-	ko04714
LIPID-P-0010	Carnitine C8:0	FA	CAR	288.218	287.21	[M+H]+	C15H29NO4	18473	59133	12324	74219	21923	15176	61225	42278	14696	32256	13147	15822	22097	22064	22481	17209	24702	25958	33165	35412	31063	C02301	HMDB0000791	11953814	25243-95-2	18102	-	ko04714
LIPID-P-0011	Carnitine C6-2OH	FA	CAR	290.161	289.153	[M+H]+	C13H23NO6	167440	168630	221190	176780	212140	192140	165900	203610	156750	147490	150370	204240	156340	135730	185640	167400	201630	144590	195470	187940	202540	C02301	HMDB0000552	128145	102673-95-0	70857	5536	ko04714
LIPID-P-0013	Carnitine C10:0	FA	CAR	316.25	315.241	[M+H]+	C17H33NO4	8439.1	45456	3569.2	75776	16939	12171	64220	47032	5550	6579	4207.5	5749.6	10142	11017	22142	8467.4	9815.7	22707	26035	26548	23045	C02301	HMDB0000651	10245190	1492-27-9	68830	5623	ko04714
LIPID-P-0014	Carnitine C12:0	FA	CAR	344.281	343.272	[M+H]+	C19H37NO4	34083	146090	27514	168100	69286	39001	312410	181300	8641.7	16793	16220	20021	29314	19495	26845	15405	53391	45609	76294	68820	74920	C02301	HMDB0002250	168381	25518-54-1	77086	6573	ko04714
LIPID-P-0015	Carnitine C13:0	FA	CAR	358.295	357.288	[M+H]+	C20H39NO4	5553.1	107790	9154.4	62556	94362	25604	202170	111780	5679.5	11158	4476	39150	8342.8	6669.3	8791.5	4511	58752	14370	37360	46057	45035	C02301	-	-	-	-	-	ko04714
LIPID-P-0016	Carnitine C12-OH	FA	CAR	360.276	359.267	[M+H]+	C19H37NO5	1509.8	12703	1123.8	786.55	675.91	2140.2	1169.8	2772.2	21546	3636.2	3449.7	9702.2	7215.7	2955.7	11137	1918.2	1341.9	9977.6	6593.6	5622.2	5980.1	C02301	-	71464535	-	-	-	ko04714
LIPID-P-0017	Carnitine C14:0	FA	CAR	372.313	371.304	[M+H]+	C21H41NO4	370300	2162400	454420	1370700	1517600	1072500	3877600	2598400	86450	157120	251010	1485300	350420	246830	338800	182910	1482600	438650	1033400	1113500	1144500	C02301	HMDB0005066	53477791	25597-07-3	84634	-	ko04714
LIPID-P-0018	Carnitine C15:0	FA	CAR	386.325	385.319	[M+H]+	C22H43NO4	49191	318880	96601	331560	270170	99452	708250	327860	16814	22808	187320	469090	74096	23251	25700	39969	334760	34391	208690	170260	202820	C02301	-	-	-	-	-	ko04714
LIPID-P-0019	Carnitine C12:1-2OH	FA	CAR	374.255	373.246	[M+H]+	C19H35NO6	200110	278160	207760	277540	265610	243190	229370	204320	181770	196480	112590	292830	162090	210680	234430	247340	249530	254640	245650	215250	241060	C02301	-	71464543	-	-	-	ko04714
LIPID-P-0020	Carnitine C14-OH	FA	CAR	388.307	387.298	[M+H]+	C21H41NO5	19083	114240	35255	47221	37658	75885	144920	48209	2123.9	14994	17296	32218	40770	8807.1	7099.2	8561.7	91456	28436	44543	46134	54810	C02301	-	71464541	-	-	-	ko04714
LIPID-P-0021	Carnitine C16:0	FA	CAR	400.344	399.335	[M+H]+	C23H45NO4	6411100	8253900	6226100	10798000	10923000	6596500	20958000	11539000	1411900	3464800	2594200	9709500	5128100	2634300	2902200	3636600	9665500	4227900	7446400	7637600	7844300	C02990	HMDB0000222	11953816	2364-67-2	17490	5231	ko00071,ko01212
LIPID-P-0022	Carnitine C16-OH	FA	CAR	416.339	415.33	[M+H]+	C23H45NO5	227040	707000	477950	584090	455940	903970	1060400	406040	21171	94984	149340	293420	348490	87762	77539	59146	1113600	306250	417970	417170	450320	C02301	HMDB0013336	126456228	195207-76-2	-	-	ko04714
LIPID-P-0023	Carnitine C18:0	FA	CAR	428.375	427.366	[M+H]+	C25H49NO4	3589400	4734000	5868400	6150200	4812100	5721100	6657900	6290500	338870	776780	1483400	3077800	4412400	2005500	1661700	1429100	5734100	4045900	4558900	5200500	5124300	C02301	HMDB0000848	52922056	25597-09-5	84644	5811	ko04714
LIPID-P-0024	Carnitine C20:0	FA	CAR	456.404	455.397	[M+H]+	C27H53NO4	105240	368060	1269400	809530	475600	909900	621300	1373500	23884	57589	28293	71625	287260	143980	120330	87834	323960	387490	436490	456900	505710	C02301	-	53477833	-	-	-	ko04714
LIPID-P-0025	Carnitine C18-OH	FA	CAR	444.37	443.361	[M+H]+	C25H49NO5	166330	398440	496840	366360	364200	545890	531230	350990	10531	64088	103650	148990	301040	83423	60021	54652	170370	263360	291770	272140	297210	C02301	-	71464560	-	-	-	ko04714
LIPID-P-0026	Carnitine C3:1-2OH	FA	CAR	248.113	247.106	[M+H]+	C10H17NO6	35124	291340	38546	85433	388170	145060	108970	115680	34786	78411	40608	29308	132060	24551	168980	48004	166010	47919	121400	122640	117530	C02301	HMDB0002095	91825606	910825-21-7	85470	6484	ko04714
LIPID-P-0027	Carnitine C4:1-2OH	FA	CAR	262.129	261.121	[M+H]+	C11H19NO6	11263	90775	11671	27964	53250	20434	20711	21400	9599	11679	10126	13872	10539	8239.9	15404	14583	26386	8030.6	22072	24563	26310	C02301	HMDB0061717	71464481	-	-	-	ko04714
LIPID-P-0028	Carnitine C5:1	FA	CAR	244.155	243.147	[M+H]+	C12H21NO4	1484.3	14236	502.85	9684	17576	9773.9	7465.4	4970.2	2414.5	5969.6	728.68	2037.5	1524.4	1126.3	3330.9	4995.4	8677.8	1805.4	6831.2	4337.1	4336.8	C02301	HMDB0002366	91825636	64681-36-3	85520	-	ko04714
LIPID-P-0030	Carnitine C5:1-2OH	FA	CAR	274.13	273.121	[M+H]+	C12H19NO6	2049400	2116000	2796900	2134900	1967100	2290900	2289900	2101400	1930000	1879700	2057000	2710400	1988000	1966100	2076600	2410200	2312900	2272600	2288100	2234400	2543400	C02301	-	53481620	-	-	-	ko04714
LIPID-P-0031	Carnitine C8:1	FA	CAR	286.203	285.194	[M+H]+	C15H27NO4	12294	41177	8608.7	22961	9548.9	10541	15027	22016	17066	16211	14621	13739	28044	16991	16998	5999.2	11959	18967	19521	20455	16858	C02301	HMDB0013324	70679121	-	-	-	ko04714
LIPID-P-0033	Carnitine C10:1	FA	CAR	314.234	313.225	[M+H]+	C17H31NO4	4722.8	16830	1488.7	15183	4652.8	2711.3	6774.5	8953	6042.2	5640	3416.2	3446.1	7787.3	7566.5	3590.4	2598.2	3562.4	7726.6	7231.4	5112.6	7033.6	C02301	HMDB0013205	57357170	-	-	-	ko04714
LIPID-P-0035	Carnitine C12:1	FA	CAR	342.265	341.257	[M+H]+	C19H35NO4	26980	69275	18062	73494	50117	34244	105320	116310	10432	21887	14817	13218	23474	20751	19453	10336	38756	33609	42837	39646	42381	C02301	HMDB0013326	53481699	-	89717	-	ko04714
LIPID-P-0036	Carnitine C12:1-OH	FA	CAR	358.26	357.252	[M+H]+	C19H35NO5	3549.8	4007.7	4120	11373	6210.3	4793	20736	6339.1	1536.2	4076.4	4478.9	4684.7	8195.1	2594	2502.1	1634.5	9550.8	2845.2	8784.7	5172	3438.1	C02301	-	71464579	-	-	-	ko04714
LIPID-P-0037	Carnitine C14:1	FA	CAR	370.297	369.288	[M+H]+	C21H39NO4	76773	247100	101810	403820	371590	200730	682250	807270	27662	51442	42890	45600	89063	51452	94635	36346	383170	83077	160840	243200	226110	C02301	HMDB0002014	22833575	835598-21-5	73060	6437	ko04714
LIPID-P-0038	Carnitine C14:1-OH	FA	CAR	386.292	385.283	[M+H]+	C21H39NO5	17063	41509	33257	48650	30224	52733	87329	39375	6587.2	10940	18558	20165	41799	8542.6	10554	7387.3	61318	14737	32035	36165	33287	C02301	HMDB0013330	53481699	-	-	-	ko04714
LIPID-P-0039	Carnitine C16:1	FA	CAR	398.328	397.319	[M+H]+	C23H43NO4	296610	561390	591310	536680	2925700	784740	2177500	2814600	174770	154830	943690	1658400	417850	261490	487480	200810	1010900	294860	898820	884530	1046600	C02301	HMDB0006317	53477817	-	86031	-	ko04714
LIPID-P-0040	Carnitine C16:1-OH	FA	CAR	414.322	413.314	[M+H]+	C23H43NO5	71441	136170	140370	60098	158630	157750	184240	97926	14032	21669	69498	95794	128200	119610	23958	14423	201270	37487	96968	99119	88347	C02301	HMDB0013333	71464549	-	-	-	ko04714
LIPID-P-0042	Carnitine C18:1	FA	CAR	426.36	425.351	[M+H]+	C25H47NO4	2553800	1633600	5346700	3376300	10400000	3151100	11166000	10636000	1331000	1755300	2140500	3204800	4893500	1833100	2270000	1713300	3418600	1945500	4413900	4467000	4688800	C02301	HMDB0005065	46907933	38677-66-6	84651	-	ko04714
LIPID-P-0043	Carnitine C20:1	FA	CAR	454.393	453.382	[M+H]+	C27H51NO4	10701	6911.3	21700	27335	10748	11493	11521	28923	714.33	2520.9	2608.7	2112.8	19590	7902.3	5062	1591.6	9241.6	14446	11528	11406	11155	C02301	-	71464507	-	-	-	ko04714
LIPID-P-0044	Carnitine C22:1	FA	CAR	482.419	481.413	[M+H]+	C29H55NO4	30555	82136	88690	37176	109810	51077	37899	22985	6371.8	19699	19351	56586	20812	4958	31997	12491	62474	29117	46155	42893	49798	C02301	-	-	-	-	-	ko04714
LIPID-P-0045	Carnitine C18:1-OH	FA	CAR	442.355	441.345	[M+H]+	C25H47NO5	125670	236650	496250	245810	430980	727310	681660	417240	20239	57036	100280	149870	330900	58360	51937	37322	1084400	150570	290760	272230	326870	C02301	HMDB0013339	71464558	-	-	-	ko04714
LIPID-P-0046	Carnitine C10:2	FA	CAR	312.218	311.21	[M+H]+	C17H29NO4	4377.6	7892.2	5692.4	6381	4479.5	4414.5	4179.5	3253.3	4488.7	5842.6	6152.8	3983.8	4268.5	6037	5183.4	4401.3	3977.7	5708.9	4706.5	4925	4243	C02301	-	71464496	-	-	-	ko04714
LIPID-P-0047	Carnitine C14:2	FA	CAR	368.281	367.272	[M+H]+	C21H37NO4	36675	93536	23614	183890	20807	16567	67624	60824	9367.5	13111	19895	5190.7	20463	16436	9138.1	10829	26990	21516	40750	35582	38527	C02301	HMDB0013331	71464539	-	-	-	ko04714
LIPID-P-0048	Carnitine C16:2	FA	CAR	396.313	395.304	[M+H]+	C23H41NO4	52309	105370	29707	152230	58608	26572	90927	98139	10254	9369.1	16952	25816	51006	30381	28135	11883	33467	53937	38562	48898	56348	C02301	HMDB0013334	71464545	1911579-97-9	-	-	ko04714
LIPID-P-0049	Carnitine C18:2	FA	CAR	424.344	423.335	[M+H]+	C25H45NO4	1118500	345820	1196500	1463300	1945600	401540	1317300	1522200	520800	472680	1146900	919620	1641000	659120	407370	486440	651850	617540	939910	898220	1088700	C02301	HMDB0006469	6450015	36816-10-1	84098	-	ko04714
LIPID-P-0050	Carnitine C20:2	FA	CAR	452.374	451.366	[M+H]+	C27H49NO4	340500	214900	696380	741600	490380	379070	514900	871070	38815	72921	93219	83167	499710	276060	165450	58863	317960	392780	378660	370850	381840	C02301	-	71464509	-	-	-	ko04714
LIPID-P-0051	Carnitine C18:2-OH	FA	CAR	440.339	439.33	[M+H]+	C25H45NO5	59924	64242	87231	119690	79521	102860	110790	58891	8683.6	19690	34785	59044	109300	17117	13077	12820	105170	58571	56722	63835	73800	C02301	-	71464556	-	-	-	ko04714
LIPID-P-0052	Cholesterol	ST	Cho	369.4	386.355	[M-H2O+H]+	C27H46O	3580400	3610000	4660100	3942100	3666000	3816500	3868400	4137300	4117000	4187300	3690900	3963100	4084400	4043800	3916700	4221100	3389400	4335900	3936100	4011500	3948700	C00187	HMDB0000067	5997	-	16113	-	ko00100,ko00120,ko00140,ko01100,ko04913,ko04925,ko04927,ko04934,ko04975,ko04976,ko04977,ko04979,ko05200,ko05217,ko05417
LIPID-P-0056	CE(16:0)	ST	CE	642.628	624.585	[M+NH4]+	C43H76O2	211720	268360	301480	142600	146050	301960	173150	470870	115810	239220	165590	135090	163230	72309	139980	65261	115780	106390	163980	180950	204970	C11251	HMDB0000885	246520	601-34-3	3663	5844	--
LIPID-P-0057	CE(18:0)	ST	CE	670.66	652.616	[M+NH4]+	C45H80O2	138600	159560	409160	105720	107100	336700	140090	744440	8972	45823	44577	16511	45671	9554.5	43458	11772	58008	19776	193870	214660	214660	C02530	HMDB0010368	53480457	-	-	5898	ko00100,ko04913,ko04975,ko04976,ko04977,ko04979,ko05417
LIPID-P-0060	CE(22:0)	ST	CE	726.722	708.678	[M+NH4]+	C49H88O2	7105.8	7717.5	139910	9943.3	4050.2	19787	13239	77528	1330.4	1426.6	950.66	640.5	3034.6	479.56	1600.1	355.6	2553.3	1051	14718	15211	14754	C02530	HMDB0006727	16061339	61510-09-6	-	-	ko00100,ko04913,ko04975,ko04976,ko04977,ko04979,ko05417
LIPID-P-0061	CE(24:0)	ST	CE	754.744	736.71	[M+NH4]+	C51H92O2	15406	19691	153150	27823	10606	41313	21377	185640	1113.9	2545.3	3387.6	1410	5719.8	1036	1817.4	1215.4	4154.6	1728.1	24918	28014	26497	C02530	HMDB0010376	53480464	-	88740	-	ko00100,ko04913,ko04975,ko04976,ko04977,ko04979,ko05417
LIPID-P-0064	CE(16:1)	ST	CE	640.613	622.569	[M+NH4]+	C43H74O2	33027	60000	217960	26699	88172	117590	68438	229550	7266.3	40462	14202	22924	38758	13189	71293	11016	24080	20658	69213	55121	57278	C02530	HMDB0000658	13828666	16711-66-3	84323	5629	ko00100,ko04913,ko04975,ko04976,ko04977,ko04979,ko05417
LIPID-P-0066	CE(18:1)	ST	CE	668.644	650.6	[M+NH4]+	C45H78O2	339990	502890	1476100	277530	493360	962340	441850	2205800	147760	405210	244280	172960	300510	80200	331660	126860	323810	162030	528060	551820	541610	C14641	HMDB0000918	50938266	303-43-5	46898	5872	--
LIPID-P-0068	CE(20:1)	ST	CE	696.675	678.631	[M+NH4]+	C47H82O2	63337	92024	772130	55847	159060	402900	261430	1170800	2444.6	13944	10757	3730.7	37189	3462.9	31404	2748.3	125230	7222.5	231640	227080	239300	C02530	HMDB0005193	53477794	70832-37-0	88795	-	ko00100,ko04913,ko04975,ko04976,ko04977,ko04979,ko05417
LIPID-P-0069	CE(22:1)	ST	CE	724.707	706.663	[M+NH4]+	C49H86O2	37744	42248	565380	30095	72135	167000	97410	765580	2065.6	7484.4	7317.6	1932.4	18312	1086.8	16026	1283.1	36435	2890.9	106000	106940	108470	C02530	HMDB0010372	53480460	-	88753	-	ko00100,ko04913,ko04975,ko04976,ko04977,ko04979,ko05417
LIPID-P-0070	CE(24:1)	ST	CE	752.728	734.694	[M+NH4]+	C51H90O2	128100	142990	1325800	106590	229700	376660	332400	1645500	1860.9	18820	22703	6164.3	40301	2611.8	32626	6969.2	82442	8858.6	244510	235550	293340	C02530	HMDB0006728	53477888	-	-	-	ko00100,ko04913,ko04975,ko04976,ko04977,ko04979,ko05417
LIPID-P-0073	CE(18:2)	ST	CE	666.628	648.585	[M+NH4]+	C45H76O2	1368200	1030400	2433800	786690	634380	1294300	876050	2812400	354930	1603400	1395300	668690	1332000	607810	850350	611450	286710	998440	846350	1052300	1052600	C15441	HMDB0000610	131801653	604-33-1	41509	5584	--
LIPID-P-0075	CE(20:2)	ST	CE	694.657	676.616	[M+NH4]+	C47H80O2	489380	382640	1428900	629920	351980	1129600	629120	2797000	14838	89645	127460	21106	202750	14550	118640	21764	233530	35279	574620	624760	669450	C02530	HMDB0006734	53477891	77715-45-8	88775	-	ko00100,ko04913,ko04975,ko04976,ko04977,ko04979,ko05417
LIPID-P-0077	CE(18:3)	ST	CE	664.613	646.569	[M+NH4]+	C45H74O2	47875	40601	197390	33714	98005	123420	23048	489960	2863.4	84973	52218	24760	65077	30376	56817	31018	4460.8	29255	51567	47568	50898	C02530	HMDB0010370	6436907	-	-	-	ko00100,ko04913,ko04975,ko04976,ko04977,ko04979,ko05417
LIPID-P-0079	CE(20:3)	ST	CE	692.644	674.6	[M+NH4]+	C47H78O2	566670	947450	6817900	729490	2121400	3019200	1975500	7326600	41520	314570	242900	50297	414210	83821	559310	115640	576210	162790	1604200	1885900	1652800	C02530	HMDB0006736	53477892	7274-08-0	-	-	ko00100,ko04913,ko04975,ko04976,ko04977,ko04979,ko05417
LIPID-P-0080	CE(22:3)	ST	CE	720.675	702.631	[M+NH4]+	C49H82O2	135170	161120	1373300	90183	368930	747200	396530	2162700	7926.6	24001	26807	3765.3	47441	3986	54975	6364	186750	20585	333600	392940	454760	C02530	-	70699301	-	-	-	ko00100,ko04913,ko04975,ko04976,ko04977,ko04979,ko05417
LIPID-P-0083	CE(20:4)	ST	CE	690.585	672.585	[M+NH4]+	C47H76O2	1184100	886780	3611600	557130	565200	1318000	1327600	3655900	74279	1069700	883310	468120	623320	231160	586410	390020	247430	580270	1169300	1337700	1138600	C02530	HMDB0006726	6479222	604-34-2	-	-	ko00100,ko04913,ko04975,ko04976,ko04977,ko04979,ko05417
LIPID-P-0084	CE(22:4)	ST	CE	718.66	700.616	[M+NH4]+	C49H80O2	1576600	1554300	8219100	1099000	1583000	2711600	2439500	11928000	16284	286180	365830	35775	275140	15102	226070	36691	911860	80707	2288200	3081500	3729700	C02530	HMDB0006729	16061341	14940-92-2	-	-	ko00100,ko04913,ko04975,ko04976,ko04977,ko04979,ko05417
LIPID-P-0086	CE(24:4)	ST	CE	746.7	740.647	[M+NH4]+	C52H84O2	480690	447310	2975800	232490	519760	1072600	283420	4667800	9161.2	63611	143340	9508.2	73529	4084.2	62989	3248.4	279700	34488	772720	761320	836890	C02530	-	-	-	-	-	ko00100,ko04913,ko04975,ko04976,ko04977,ko04979,ko05417
LIPID-P-0087	CE(20:5)	ST	CE	688.613	670.569	[M+NH4]+	C47H74O2	208770	240260	793180	93122	159400	411010	169390	1993100	23428	240770	126780	45113	133340	59702	77896	46536	30159	80366	213610	213350	219080	C02530	HMDB0006731	53477889	74892-97-0	-	-	ko00100,ko04913,ko04975,ko04976,ko04977,ko04979,ko05417
LIPID-P-0089	CE(22:5)	ST	CE	716.644	698.6	[M+NH4]+	C49H78O2	816460	669650	9595800	404400	819520	1625300	1334200	8949600	21820	133290	162030	34266	186510	21655	129940	26746	642930	37165	1370500	1692000	1866700	C02530	HMDB0010374	53480462	-	88754	-	ko00100,ko04913,ko04975,ko04976,ko04977,ko04979,ko05417
LIPID-P-0090	CE(24:5)	ST	CE	744.7	712.616	[M+NH4]+	C50H80O2	259990	99890	3405900	64326	294600	769050	83890	2651800	864.91	16071	38028	2160	29026	814.66	41604	2805.4	141170	11964	461050	512330	554820	C02530	-	-	-	-	-	ko00100,ko04913,ko04975,ko04976,ko04977,ko04979,ko05417
LIPID-P-0092	CE(22:6)	ST	CE	714.628	696.585	[M+NH4]+	C49H76O2	1148700	615740	5329000	384060	409410	1371900	859400	7245800	74283	429500	286980	115190	314530	34678	122030	73379	345760	161880	667420	777340	1245900	C02530	HMDB0006733	53477890	70110-50-8	-	-	ko00100,ko04913,ko04975,ko04976,ko04977,ko04979,ko05417
LIPID-P-0093	CE(24:6)	ST	CE	742.7	724.616	[M+NH4]+	C51H80O2	51665	43071	693140	26792	95473	152740	36926	714990	9	3891.5	10713	1125.2	8965.5	9	9417.7	280.37	41755	9	86380	133040	121980	C02530	-	-	-	-	-	ko00100,ko04913,ko04975,ko04976,ko04977,ko04979,ko05417
LIPID-P-0094	SPH(d18:0)	SP	SPH	302.306	301.298	[M+H]+	C18H39NO2	70044	270450	106470	655330	640070	721490	421930	809760	28910	80389	517020	316750	606490	27082	165020	44750	371910	46271	239010	380310	467200	C00836	HMDB0000269	91486	-	-	-	ko00600,ko01100,ko04071
LIPID-P-0095	SPH(d16:1)	SP	SPH	272.259	271.251	[M+H]+	C16H33NO2	1585900	1587600	2244200	1931400	3097300	2096900	1779100	2293300	1602500	1509100	1477100	2247100	1682000	1253700	1682400	1756400	2274100	1806500	2078200	2066700	2277700	C00836	-	14767871	-	-	-	ko00600,ko01100,ko04071
LIPID-P-0096	SPH(d18:1)	SP	SPH	300.29	299.282	[M+H]+	C18H37NO2	2687100	4908700	6724300	2031500	7463100	7729600	11362000	8653900	582830	1888100	1929600	2712600	3261600	550880	1880500	821300	10618000	2629600	2543800	3694800	5909900	C00836	-	5280335	-	-	-	ko00600,ko01100,ko04071
LIPID-P-0102	Cer(d18:0/16:0)	SP	Cer	540.536	539.528	[M+H]+	C34H69NO3	303710	553680	1852100	5761200	1411300	1350600	1053200	1677300	126870	727920	996530	1068000	964510	229900	344490	214690	561340	650810	1239100	1308300	1260300	C00195	HMDB0011760	5283572	-	67042	-	ko00600,ko01100,ko04071,ko04217,ko04722,ko04920,ko04931,ko04933,ko05140,ko05415
LIPID-P-0103	Cer(d18:0/18:0)	SP	Cer	568.567	567.559	[M+H]+	C36H73NO3	26646	66472	134350	2018100	254780	342960	224950	154920	20155	89278	239840	293280	109340	33238	59682	38847	92143	71584	246230	228950	211570	C00195	HMDB0011761	5283573	-	67033	-	ko00600,ko01100,ko04071,ko04217,ko04722,ko04920,ko04931,ko04933,ko05140,ko05415
LIPID-P-0104	Cer(d18:0/20:0)	SP	Cer	596.598	595.59	[M+H]+	C38H77NO3	8996.4	27352	166680	1151400	188200	242140	91742	104100	7869.8	24631	85055	165310	29299	9247.9	25036	16143	43652	31760	126660	129150	131860	C00195	HMDB0011764	5283574	-	67027	-	ko00600,ko01100,ko04071,ko04217,ko04722,ko04920,ko04931,ko04933,ko05140,ko05415
LIPID-P-0105	Cer(d18:0/22:0)	SP	Cer	624.629	623.622	[M+H]+	C40H81NO3	67825	293310	257440	5956200	563440	1053900	474440	766290	28479	52015	222960	334920	64341	44161	51658	57368	112310	80675	696040	518210	638220	C00195	HMDB0011765	5283575	-	67021	-	ko00600,ko01100,ko04071,ko04217,ko04722,ko04920,ko04931,ko04933,ko05140,ko05415
LIPID-P-0106	Cer(d18:0/24:0)	SP	Cer	652.661	651.653	[M+H]+	C42H85NO3	178950	811810	315840	17477000	1488400	3719900	799690	2914000	58121	160900	480220	1053300	137710	138260	68974	62887	314490	74869	1684700	1959300	1692900	C00195	HMDB0011768	5283577	-	52961	-	ko00600,ko01100,ko04071,ko04217,ko04722,ko04920,ko04931,ko04933,ko05140,ko05415
LIPID-P-0107	Cer(d18:0/24:1)	SP	Cer	650.6	649.637	[M+H]+	C42H83NO3	289800	1050100	2199900	9678700	3627300	2809700	3510600	4772900	154630	448400	674080	564110	562100	236700	591430	263450	1944900	443110	2031400	1834700	1694600	C00195	HMDB0011769	5283576	-	74130	-	ko00600,ko01100,ko04071,ko04217,ko04722,ko04920,ko04931,ko04933,ko05140,ko05415
LIPID-P-0108	Cer(d18:1/14:0)	SP	Cer	510.489	509.481	[M+H]+	C32H63NO3	49575	90888	548060	227730	223320	158710	264040	191350	57925	111130	121550	149870	161540	108230	163230	72717	228350	168850	145480	162890	204570	C13916	HMDB0011773	5282310	-	72957	-	--
LIPID-P-0109	Cer(d18:1/16:0)	SP	Cer	538.52	537.512	[M+H]+	C34H67NO3	4850200	6113200	22866000	10403000	8186000	5865900	7217300	5628600	3455400	7085500	6081300	5608100	9801900	3428000	5704800	5880000	5742700	11726000	6876700	6714100	7994400	C00195	HMDB0004949	5283564	-	72959	7202	ko00600,ko01100,ko04071,ko04217,ko04722,ko04920,ko04931,ko04933,ko05140,ko05415
LIPID-P-0110	Cer(d18:1/17:0)	SP	Cer	552.536	551.528	[M+H]+	C35H69NO3	183580	167890	1077900	553200	241700	260280	246880	200470	64768	178870	211730	213770	254330	98423	129930	172740	155080	330830	308460	335450	275970	C00195	-	44584335	-	-	-	ko00600,ko01100,ko04071,ko04217,ko04722,ko04920,ko04931,ko04933,ko05140,ko05415
LIPID-P-0111	Cer(d18:1/18:0)	SP	Cer	566.551	565.543	[M+H]+	C36H71NO3	716900	328740	1781100	1611400	1351800	1316400	961080	733340	623850	1824900	1452900	850040	1538300	1033600	942310	1157600	892540	2363200	1027100	1444100	1397800	C00195	HMDB0004950	5283565	-	72961	7203	ko00600,ko01100,ko04071,ko04217,ko04722,ko04920,ko04931,ko04933,ko05140,ko05415
LIPID-P-0112	Cer(d18:1/19:0)	SP	Cer	580.6	579.559	[M+H]+	C37H73NO3	25299	15314	544370	92323	49294	46147	85194	41644	8880.6	27345	30352	28060	26872	6680.5	12853	19661	32669	58216	61253	62180	49552	C00195	-	52931126	-	-	-	ko00600,ko01100,ko04071,ko04217,ko04722,ko04920,ko04931,ko04933,ko05140,ko05415
LIPID-P-0113	Cer(d18:1/20:0)	SP	Cer	594.583	593.575	[M+H]+	C38H75NO3	436860	146700	7562900	1486600	1294000	967480	964680	499720	181910	476930	591470	511370	762540	318720	535780	598450	537310	1517000	1115300	1092400	1125600	C00195	HMDB0004951	5283566	-	72962	7204	ko00600,ko01100,ko04071,ko04217,ko04722,ko04920,ko04931,ko04933,ko05140,ko05415
LIPID-P-0114	Cer(d18:1/21:0)	SP	Cer	608.598	607.59	[M+H]+	C39H77NO3	24871	55902	1623100	130350	102740	86942	131930	53525	9408.7	19000	39220	20470	38778	8408.3	15229	16653	65709	54590	168150	115580	134660	C00195	-	-	-	-	-	ko00600,ko01100,ko04071,ko04217,ko04722,ko04920,ko04931,ko04933,ko05140,ko05415
LIPID-P-0115	Cer(d18:1/22:0)	SP	Cer	622.614	621.606	[M+H]+	C40H79NO3	2660700	5463800	11932000	7037500	4470100	4514100	4437800	2532200	949200	2892900	2211700	1155600	3404100	1575500	1840700	2123700	3227200	3918400	3249200	3906900	4338000	C00195	HMDB0004952	5283567	-	72966	7205	ko00600,ko01100,ko04071,ko04217,ko04722,ko04920,ko04931,ko04933,ko05140,ko05415
LIPID-P-0116	Cer(d18:1/23:0)	SP	Cer	636.629	635.622	[M+H]+	C41H81NO3	1004900	1973400	10774000	4546300	2205200	2429100	2900300	2297900	241170	569450	924000	508440	1146700	250800	255780	459530	1213300	826460	2264500	1608400	1922300	C00195	HMDB0000950	52931115	67605-84-9	84372	5896	ko00600,ko01100,ko04071,ko04217,ko04722,ko04920,ko04931,ko04933,ko05140,ko05415
LIPID-P-0117	Cer(d18:1/24:0)	SP	Cer	650.645	649.637	[M+H]+	C42H83NO3	5490700	12495000	21227000	29699000	11003000	21695000	9383800	14180000	1805900	5480500	7010100	11886000	10666000	2328600	2641300	6002600	6929900	8392600	10140000	12042000	8766300	C00195	HMDB0004956	5283571	-	72965	7209	ko00600,ko01100,ko04071,ko04217,ko04722,ko04920,ko04931,ko04933,ko05140,ko05415
LIPID-P-0118	Cer(d18:1/25:0)	SP	Cer	664.661	663.653	[M+H]+	C43H85NO3	273430	378390	1604600	2462700	1113800	803240	959710	1485800	37999	169140	553130	1083800	700390	75335	62015	102880	397200	291380	537950	732590	530960	C00195	HMDB0004957	9547202	-	134548	7210	ko00600,ko01100,ko04071,ko04217,ko04722,ko04920,ko04931,ko04933,ko05140,ko05415
LIPID-P-0119	Cer(d18:1/26:0)	SP	Cer	678.676	677.669	[M+H]+	C44H87NO3	168510	198560	520330	9711800	1443000	2775500	1569200	2887700	37324	143560	1379500	6952900	2104300	73818	46647	139550	468190	163330	1424500	2766300	1722400	C00195	HMDB0004955	5283570	-	72968	7208	ko00600,ko01100,ko04071,ko04217,ko04722,ko04920,ko04931,ko04933,ko05140,ko05415
LIPID-P-0120	Cer(d18:1/16:1)	SP	Cer	536.504	535.496	[M+H]+	C34H65NO3	234980	172160	644720	4596900	517000	205400	1522000	322710	119120	240620	901120	884650	385570	199080	184820	122970	412950	471070	679990	755520	782430	C00195	HMDB0035480	131751776	141980-53-2	-	-	ko00600,ko01100,ko04071,ko04217,ko04722,ko04920,ko04931,ko04933,ko05140,ko05415
LIPID-P-0121	Cer(d18:1/18:1)	SP	Cer	564.536	563.528	[M+H]+	C36H69NO3	33112	40211	180260	138420	95703	40380	214060	64305	29193	63766	242520	220180	71728	23471	48970	29694	61324	102390	84431	99113	115780	C00195	HMDB0004948	5283563	-	77996	7201	ko00600,ko01100,ko04071,ko04217,ko04722,ko04920,ko04931,ko04933,ko05140,ko05415
LIPID-P-0122	Cer(d18:1/20:1)	SP	Cer	592.567	591.559	[M+H]+	C38H73NO3	22391	24047	254270	87909	182630	51537	94147	52673	9825.9	20894	306380	423840	53461	17354	21904	14031	108710	69679	125640	109340	110030	C00195	-	-	-	-	-	ko00600,ko01100,ko04071,ko04217,ko04722,ko04920,ko04931,ko04933,ko05140,ko05415
LIPID-P-0123	Cer(d18:1/22:1)	SP	Cer	620.598	619.59	[M+H]+	C40H77NO3	129630	389210	1960800	470920	1063000	869240	1032800	591930	70736	216280	551730	1017400	286360	44519	199420	119150	930260	546160	621940	608750	618360	C00195	HMDB0011775	53481052	-	84701	-	ko00600,ko01100,ko04071,ko04217,ko04722,ko04920,ko04931,ko04933,ko05140,ko05415
LIPID-P-0124	Cer(d18:1/24:1)	SP	Cer	648.629	647.622	[M+H]+	C42H81NO3	7149700	10154000	47437000	19808000	29059000	23258000	27583000	16318000	4102800	11354000	13461000	19040000	17192000	4350500	9675000	8946400	18106000	14667000	17658000	17890000	14713000	C00195	HMDB0004953	5283568	-	74450	7206	ko00600,ko01100,ko04071,ko04217,ko04722,ko04920,ko04931,ko04933,ko05140,ko05415
LIPID-P-0125	Cer(d18:1/26:1)	SP	Cer	676.661	675.653	[M+H]+	C44H85NO3	189790	219230	951780	3064800	3436100	2259300	4928700	2073800	58033	211560	5973900	24007000	1232400	73268	205680	150550	1953000	289120	2536700	2336400	2131900	C00195	-	5283569	-	-	-	ko00600,ko01100,ko04071,ko04217,ko04722,ko04920,ko04931,ko04933,ko05140,ko05415
LIPID-P-0126	Cer(d16:1/16:0)	SP	Cer	510.6	509.481	[M+H]+	C32H63NO3	157270	97174	355510	175370	262260	113190	165610	90232	56374	197920	112810	87042	281790	48232	124010	90688	118390	162280	127300	130240	137430	C00195	-	-	-	-	-	ko00600,ko01100,ko04071,ko04217,ko04722,ko04920,ko04931,ko04933,ko05140,ko05415
LIPID-P-0127	Cer(d16:1/18:0)	SP	Cer	538.6	537.512	[M+H]+	C34H67NO3	59026	18055	113420	70701	147260	64288	66395	42863	35770	91393	70205	50103	115930	41971	135960	99821	64228	148220	68209	66904	105030	C00195	-	10582678	-	-	-	ko00600,ko01100,ko04071,ko04217,ko04722,ko04920,ko04931,ko04933,ko05140,ko05415
LIPID-P-0128	Cer(d16:1/20:0)	SP	Cer	566.6	565.543	[M+H]+	C36H71NO3	95825	11607	293850	79567	249900	131660	132000	43874	33378	78151	75653	80989	122330	46227	112240	79160	79953	211400	104070	135390	104060	C00195	-	70698937	-	-	-	ko00600,ko01100,ko04071,ko04217,ko04722,ko04920,ko04931,ko04933,ko05140,ko05415
LIPID-P-0129	Cer(d16:1/22:0)	SP	Cer	594.6	593.575	[M+H]+	C38H75NO3	116510	55356	446960	138810	363580	136890	168600	67142	29126	89400	84640	93153	180560	39916	98965	87001	93768	203850	144440	138420	121840	C00195	-	10627306	-	-	-	ko00600,ko01100,ko04071,ko04217,ko04722,ko04920,ko04931,ko04933,ko05140,ko05415
LIPID-P-0130	Cer(d16:1/23:0)	SP	Cer	608.6	607.59	[M+H]+	C39H77NO3	55583	25621	286720	81109	96122	71728	73047	28468	5053.4	15389	34553	32068	33648	5537.1	13332	13496	33851	41959	44569	56511	52168	C00195	-	11273482	-	-	-	ko00600,ko01100,ko04071,ko04217,ko04722,ko04920,ko04931,ko04933,ko05140,ko05415
LIPID-P-0131	Cer(d16:1/24:0)	SP	Cer	622.6	621.606	[M+H]+	C40H79NO3	250750	170530	536500	572610	354030	176700	368140	92120	53844	171460	292520	398230	294640	81804	100110	141420	148730	260310	235890	277770	246460	C00195	-	10627700	-	-	-	ko00600,ko01100,ko04071,ko04217,ko04722,ko04920,ko04931,ko04933,ko05140,ko05415
LIPID-P-0132	Cer(d16:1/24:1)	SP	Cer	620.6	619.59	[M+H]+	C40H77NO3	192310	66016	518280	133870	882440	268250	415700	184900	31259	146710	117490	69219	311630	47198	247870	112170	231520	205940	252950	233280	252270	C00195	-	-	-	-	-	ko00600,ko01100,ko04071,ko04217,ko04722,ko04920,ko04931,ko04933,ko05140,ko05415
LIPID-P-0133	Cer(d18:2/14:0)	SP	Cer	508.5	507.465	[M+H]+	C32H61NO3	38092	22024	180220	51540	68405	64125	111340	29361	14377	50779	28803	38144	64621	25942	39581	59024	98435	73367	51579	50646	60678	C00195	-	52931116	-	-	-	ko00600,ko01100,ko04071,ko04217,ko04722,ko04920,ko04931,ko04933,ko05140,ko05415
LIPID-P-0134	Cer(d18:2/16:0)	SP	Cer	536.5	535.496	[M+H]+	C34H65NO3	909600	374160	1592800	1118000	784520	613200	1481400	349660	460970	1552400	834690	536630	1713100	687060	748520	945430	949040	1785000	1069000	968070	868700	C00195	-	52931118	-	-	-	ko00600,ko01100,ko04071,ko04217,ko04722,ko04920,ko04931,ko04933,ko05140,ko05415
LIPID-P-0135	Cer(d18:2/17:0)	SP	Cer	550.5	549.512	[M+H]+	C35H67NO3	25524	6512.6	72219	38637	18553	23389	42946	19922	7656.3	25214	11636	12790	36038	8344.2	15293	26583	23262	37176	22655	36534	23140	C00195	-	-	-	-	-	ko00600,ko01100,ko04071,ko04217,ko04722,ko04920,ko04931,ko04933,ko05140,ko05415
LIPID-P-0136	Cer(d18:2/18:0)	SP	Cer	564.6	563.528	[M+H]+	C36H69NO3	362620	58028	525020	205320	343210	249540	383270	155490	354980	709490	552710	311440	786620	438690	474320	609460	196570	1183900	527850	431810	463100	C00195	-	-	-	-	-	ko00600,ko01100,ko04071,ko04217,ko04722,ko04920,ko04931,ko04933,ko05140,ko05415
LIPID-P-0137	Cer(d18:2/20:0)	SP	Cer	592.6	591.559	[M+H]+	C38H73NO3	355160	40767	1306800	205530	377540	346910	526550	140120	97060	422490	227410	184660	506190	251990	290000	451760	280280	920210	358030	421710	550910	C00195	-	52931120	-	-	-	ko00600,ko01100,ko04071,ko04217,ko04722,ko04920,ko04931,ko04933,ko05140,ko05415
LIPID-P-0138	Cer(d18:2/21:0)	SP	Cer	606.6	605.575	[M+H]+	C39H75NO3	14206	9384.6	324880	18850	31689	34232	48527	10190	4704.6	17812	11189	8780.5	28788	6359.3	12664	14452	22145	27978	42862	27729	22382	C00195	-	52931122	-	-	-	ko00600,ko01100,ko04071,ko04217,ko04722,ko04920,ko04931,ko04933,ko05140,ko05415
LIPID-P-0139	Cer(d18:2/22:0)	SP	Cer	620.6	619.59	[M+H]+	C40H77NO3	623040	333290	2150000	794220	970830	842900	1279700	384060	245270	758280	550980	213500	1173600	272810	336320	796720	518770	1138200	854960	821680	747890	C00195	-	52931123	-	-	-	ko00600,ko01100,ko04071,ko04217,ko04722,ko04920,ko04931,ko04933,ko05140,ko05415
LIPID-P-0140	Cer(d18:2/23:0)	SP	Cer	634.6	633.606	[M+H]+	C41H79NO3	563910	345690	2087600	540840	284140	355120	561880	258100	104300	257670	354230	94612	545000	103560	61503	183600	329630	420880	411870	432830	361760	C00195	-	52931124	-	-	-	ko00600,ko01100,ko04071,ko04217,ko04722,ko04920,ko04931,ko04933,ko05140,ko05415
LIPID-P-0141	Cer(d18:2/24:0)	SP	Cer	648.6	647.622	[M+H]+	C42H81NO3	1779200	1228000	5892500	3439200	1382500	2046600	3338300	1225400	550430	2116200	2299200	927810	2757500	821060	559550	2202700	1443600	2495800	1701300	2142900	2260000	C00195	-	-	-	-	-	ko00600,ko01100,ko04071,ko04217,ko04722,ko04920,ko04931,ko04933,ko05140,ko05415
LIPID-P-0142	Cer(d18:2/24:1)	SP	Cer	646.6	645.606	[M+H]+	C42H79NO3	1910400	427960	4643700	761630	3537400	1967000	2753700	989430	522720	1967600	985680	444730	2486200	616970	1397900	1325000	2003100	1930500	1562500	1741300	1675400	C00195	-	-	-	-	-	ko00600,ko01100,ko04071,ko04217,ko04722,ko04920,ko04931,ko04933,ko05140,ko05415
LIPID-P-0143	Cer(d18:2/26:0)	SP	Cer	676.6	675.653	[M+H]+	C44H85NO3	36104	22256	49940	899810	121370	92781	235820	105570	6716.6	24441	251430	831350	327520	12849	5751.4	10685	52223	35354	126170	129630	149200	C00195	-	-	-	-	-	ko00600,ko01100,ko04071,ko04217,ko04722,ko04920,ko04931,ko04933,ko05140,ko05415
LIPID-P-0152	CerP(d18:1/16:1)	SP	CerP	616.471	615.463	[M+H]+	C34H66NO6P	55277	10670	28899	28886	33402	25229	56864	58160	9075.1	23113	10739	17483	17781	4017.1	5769.2	22776	12811	18987	31227	28426	30758	-	-	-	-	-	-	--
LIPID-P-0153	CerP(d18:1/18:1)	SP	CerP	644.502	643.494	[M+H]+	C36H70NO6P	22045	7297.8	61837	29266	41645	46827	49283	58262	20059	30385	34012	82520	48533	11518	44756	89798	11895	40832	48321	44987	24924	-	-	-	-	-	-	--
LIPID-P-0160	Coenzyme Q9	PR	CoQ	795.629	794.621	[M+H]+	C54H82O4	84984	12868	188600	60644	105490	169270	90312	194310	47890	76798	76171	44428	125800	40148	49281	93451	70323	73541	86736	114240	104800	C01967	HMDB0006707	5280473	303-97-9	18160	-	--
LIPID-P-0161	Coenzyme Q10	PR	CoQ	863.691	862.684	[M+H]+	C59H90O4	2488900	644600	5916300	2762200	3167700	3697900	4477300	8021800	714070	1433500	1777800	2313000	1930800	383550	1081100	844240	2947700	1265700	2848800	2528800	2503200	C11378	HMDB0001072	5281915	303-98-0	46245	-	ko04216
LIPID-P-0162	DG(8:0_16:0)	GL	DG	474.411	456.381	[M+NH4]+	C27H52O5	20254	26057	26707	15983	38320	28436	27801	28000	25917	30864	21503	27382	19871	23541	36577	26849	38020	28479	26377	24322	31063	C00641	HMDB0092923	102241543	-	-	-	ko00561,ko00562,ko00564,ko01100,ko04070,ko04730
LIPID-P-0167	DG(14:0_16:0)	GL	DG	558.519	540.475	[M+NH4]+	C33H64O5	45101	53566	54984	51803	112940	100580	110590	140420	53277	49185	59717	149700	55801	32106	62524	36659	200790	67346	79989	92940	113810	C00641	HMDB0007011	13734178	-	84385	-	ko00561,ko00562,ko00564,ko01100,ko04070,ko04730
LIPID-P-0168	DG(15:0_16:0)	GL	DG	572.522	554.491	[M+NH4]+	C34H66O5	21394	19520	19800	47199	28717	24456	64469	51475	9532	15756	23083	76027	14032	7836.5	15324	13032	48997	21834	35053	37112	41858	C00641	HMDB0007069	14275229	-	-	-	ko00561,ko00562,ko00564,ko01100,ko04070,ko04730
LIPID-P-0169	DG(16:0_16:0)	GL	DG	586.55	568.507	[M+NH4]+	C35H68O5	5921600	4876000	6894400	5908400	6397300	7809000	5835900	6138600	3885400	5622000	4588200	9091400	5890300	3595000	5058700	4609500	6168400	5160300	5666900	5791400	6221400	C00165	HMDB0007098	644078	-	237189	4255	ko01521,ko04010,ko04012,ko04014,ko04015,ko04020,ko04024,ko04062,ko04064,ko04066,ko04071,ko04072,ko04261,ko04270,ko04370,ko04371,ko04540,ko04611,ko04613,ko04625,ko04650,ko04658,ko04659,ko04660,ko04662,ko04664,ko04666,ko04713,ko04714,ko04720,ko04722,ko04723,ko04724,ko04725,ko04726,ko04728,ko04730,ko04750,ko04911,ko04912,ko04915,ko04916,ko04918,ko04919,ko04920,ko04921,ko04923,ko04925,ko04926,ko04928…
LIPID-P-0170	DG(14:0_18:0)	GL	DG	586.55	568.507	[M+NH4]+	C35H68O5	14621	8232.7	15382	25035	25508	24122	25477	45655	13401	17130	21035	40891	14895	8082.9	16767	18382	42561	16039	19916	18864	27256	C00641	HMDB0007013	53477951	-	88810	-	ko00561,ko00562,ko00564,ko01100,ko04070,ko04730
LIPID-P-0171	DG(12:0_20:0)	GL	DG	586.55	568.507	[M+NH4]+	C35H68O5	85377	61032	96855	70244	77679	105420	79940	87763	47106	65804	60739	117410	85490	47441	76159	58602	81592	70386	81041	80217	85860	C00641	HMDB0093103	56936308	-	-	-	ko00561,ko00562,ko00564,ko01100,ko04070,ko04730
LIPID-P-0172	DG(17:0_16:0)	GL	DG	600.554	582.522	[M+NH4]+	C36H70O5	23873	16214	31017	47027	42453	36038	48050	32651	15665	21651	12501	51639	26018	8272.2	11870	15814	29892	18109	30818	22638	31474	C00641	HMDB0093778	9543680	-	-	-	ko00561,ko00562,ko00564,ko01100,ko04070,ko04730
LIPID-P-0174	DG(16:0_18:0)	GL	DG	614.582	596.538	[M+NH4]+	C37H72O5	5338700	4920300	5954500	4772000	4977400	5858800	6145400	4698600	5401600	5285300	5195700	6515300	5060800	5692300	5713400	6419900	5800900	5595600	5693500	6390800	5814900	C00165	HMDB0007100	9543688	-	86975	4274	ko01521,ko04010,ko04012,ko04014,ko04015,ko04020,ko04024,ko04062,ko04064,ko04066,ko04071,ko04072,ko04261,ko04270,ko04370,ko04371,ko04540,ko04611,ko04613,ko04625,ko04650,ko04658,ko04659,ko04660,ko04662,ko04664,ko04666,ko04713,ko04714,ko04720,ko04722,ko04723,ko04724,ko04725,ko04726,ko04728,ko04730,ko04750,ko04911,ko04912,ko04915,ko04916,ko04918,ko04919,ko04920,ko04921,ko04923,ko04925,ko04926,ko04928…
LIPID-P-0175	DG(14:0_20:0)	GL	DG	614.582	596.538	[M+NH4]+	C37H72O5	39862	44664	56177	42883	46867	51041	48378	52564	59471	55731	44639	57400	40584	62028	51051	65224	50678	46168	55047	57291	52526	C00641	HMDB0007020	53477955	-	88798	-	ko00561,ko00562,ko00564,ko01100,ko04070,ko04730
LIPID-P-0178	DG(18:0_18:0)	GL	DG	642.613	624.569	[M+NH4]+	C39H76O5	5089100	5075700	4518900	3684400	4079100	6009000	4754500	4832900	5817800	4450400	4517200	4949300	5585400	5786500	3359100	5280900	4469600	4598800	4420900	5491100	4600000	C00641	HMDB0007158	102615	-	-	-	ko00561,ko00562,ko00564,ko01100,ko04070,ko04730
LIPID-P-0179	DG(16:0_20:0)	GL	DG	642.613	624.569	[M+NH4]+	C39H76O5	15812	1651.2	37671	12233	21323	37392	12758	53994	16762	10104	13443	26275	24981	20482	13683	22271	32656	14307	16427	26715	13719	C00641	HMDB0007107	9543710	-	88446	-	ko00561,ko00562,ko00564,ko01100,ko04070,ko04730
LIPID-P-0180	DG(14:0_22:0)	GL	DG	642.613	624.569	[M+NH4]+	C39H76O5	53645	29798	46373	39360	30337	46850	26613	34565	44964	45900	36938	42857	30690	39981	29111	18350	54387	24040	17988	28743	34044	C00641	HMDB0007028	53477963	-	88802	-	ko00561,ko00562,ko00564,ko01100,ko04070,ko04730
LIPID-P-0182	DG(21:0_16:0)	GL	DG	656.614	638.585	[M+NH4]+	C40H78O5	68366	117590	53758	66446	85070	51910	45231	43120	134400	56179	147980	120160	364320	61289	300470	32471	46111	90933	195390	235070	208710	C00641	HMDB0094301	9543753	-	-	-	ko00561,ko00562,ko00564,ko01100,ko04070,ko04730
LIPID-P-0188	DG(14:0_16:1)	GL	DG	556.503	538.46	[M+NH4]+	C33H62O5	198130	345770	174930	137970	114820	119090	166690	180590	343410	219840	277570	306350	177400	261890	238430	184490	173500	207000	238240	232820	182850	C00641	HMDB0007012	53477950	-	84386	-	ko00561,ko00562,ko00564,ko01100,ko04070,ko04730
LIPID-P-0191	DG(14:0_18:1)	GL	DG	584.535	566.491	[M+NH4]+	C35H66O5	42139	34324	22541	32295	89329	54036	106050	254140	37210	34904	58083	101460	43054	14712	58708	24557	384220	28175	74749	92894	102010	C00641	HMDB0007014	53477952	-	88809	-	ko00561,ko00562,ko00564,ko01100,ko04070,ko04730
LIPID-P-0192	DG(16:0_16:1)	GL	DG	584.535	566.491	[M+NH4]+	C35H66O5	137460	167650	140960	111880	548770	439500	526370	594410	118660	172560	458480	1655200	222130	79683	437070	105370	1055600	194580	446010	430020	452000	C00165	HMDB0007099	9543678	-	84394	4264	ko01521,ko04010,ko04012,ko04014,ko04015,ko04020,ko04024,ko04062,ko04064,ko04066,ko04071,ko04072,ko04261,ko04270,ko04370,ko04371,ko04540,ko04611,ko04613,ko04625,ko04650,ko04658,ko04659,ko04660,ko04662,ko04664,ko04666,ko04713,ko04714,ko04720,ko04722,ko04723,ko04724,ko04725,ko04726,ko04728,ko04730,ko04750,ko04911,ko04912,ko04915,ko04916,ko04918,ko04919,ko04920,ko04921,ko04923,ko04925,ko04926,ko04928…
LIPID-P-0194	DG(15:0_18:1)	GL	DG	598.534	580.507	[M+NH4]+	C36H68O5	16638	12780	13522	40634	66166	36749	104090	70840	6962.6	12320	10784	118110	9418.6	4154.7	17179	6129.3	85759	14425	37104	43419	46521	C00641	HMDB0007072	53478004	-	-	-	ko00561,ko00562,ko00564,ko01100,ko04070,ko04730
LIPID-P-0195	DG(16:1_18:0)	GL	DG	612.566	594.522	[M+NH4]+	C37H70O5	14930	17941	26331	16307	146320	84777	68547	171690	7918.7	15101	224880	1053200	47927	8504.3	67389	8910.7	128150	23660	106060	128610	89712	C00641	HMDB0007129	9543691	-	84418	-	ko00561,ko00562,ko00564,ko01100,ko04070,ko04730
LIPID-P-0196	DG(16:0_18:1)	GL	DG	612.566	594.522	[M+NH4]+	C37H70O5	1989100	729620	2519300	2410700	5230500	3715800	4068800	5745600	974330	2072900	1452600	6169100	2106800	800900	4859800	1347100	8569600	2375200	2848900	3103000	3308400	C13861	HMDB0007102	5282283	-	75466	4260	--
LIPID-P-0197	DG(17:0_18:1)	GL	DG	626.569	608.538	[M+NH4]+	C38H72O5	13715	8028.6	32387	80184	66150	23977	45042	45022	6232	10407	9869	99619	11557	3180.1	17162	8104.9	74811	16068	32643	35886	26841	C00641	-	9543698	-	-	-	ko00561,ko00562,ko00564,ko01100,ko04070,ko04730
LIPID-P-0200	DG(16:0_20:1)	GL	DG	640.597	622.554	[M+NH4]+	C39H74O5	98675	11471	148470	81428	256780	118890	252840	438380	26611	102570	60087	132700	91584	15863	140070	24132	229350	39223	132560	116050	96116	C00641	HMDB0007108	9543715	-	88447	4354	ko00561,ko00562,ko00564,ko01100,ko04070,ko04730
LIPID-P-0201	DG(18:0_18:1)	GL	DG	640.597	622.554	[M+NH4]+	C39H74O5	866300	367750	1126100	1099000	1944300	1171200	1835100	1783800	385890	867130	831540	3944000	977530	421150	1495100	620560	2039100	955950	1303400	1373900	1094100	C00641	HMDB0007160	6443547	-	75468	-	ko00561,ko00562,ko00564,ko01100,ko04070,ko04730
LIPID-P-0204	DG(16:0_22:1)	GL	DG	668.629	650.585	[M+NH4]+	C41H78O5	13475	2500	19741	18051	54797	31254	36865	73871	1247	7464.9	5776.7	7567	2340.6	2863.8	12025	7580.5	37596	2491	14744	14074	27230	C00641	HMDB0007144	9543771	-	88484	-	ko00561,ko00562,ko00564,ko01100,ko04070,ko04730
LIPID-P-0205	DG(18:1_20:0)	GL	DG	668.629	650.585	[M+NH4]+	C41H78O5	34487	5797.9	28029	36428	45819	28231	40222	102780	9724.5	29251	3894.6	36573	18048	5215.9	10446	15390	46787	9599.8	27164	28011	34469	C00165	HMDB0007223	9543747	-	89224	4391	ko01521,ko04010,ko04012,ko04014,ko04015,ko04020,ko04024,ko04062,ko04064,ko04066,ko04071,ko04072,ko04261,ko04270,ko04370,ko04371,ko04540,ko04611,ko04613,ko04625,ko04650,ko04658,ko04659,ko04660,ko04662,ko04664,ko04666,ko04713,ko04714,ko04720,ko04722,ko04723,ko04724,ko04725,ko04726,ko04728,ko04730,ko04750,ko04911,ko04912,ko04915,ko04916,ko04918,ko04919,ko04920,ko04921,ko04923,ko04925,ko04926,ko04928…
LIPID-P-0206	DG(16:0_24:1)	GL	DG	696.652	678.616	[M+NH4]+	C43H82O5	28102	4524.1	30235	15064	56815	35688	70816	121730	2024.6	17048	4965.9	5399.9	9530.3	1262.5	23214	5468.9	48961	7865.7	14548	32135	26424	C00641	HMDB0007123	53478032	-	-	-	ko00561,ko00562,ko00564,ko01100,ko04070,ko04730
LIPID-P-0207	DG(18:1_24:0)	GL	DG	724.685	706.648	[M+NH4]+	C45H86O5	21304	4206.8	13047	47842	56215	32918	26083	123160	4982.3	8170.9	29586	89040	16747	2523	9436.2	2973.4	8903.4	6248.5	20987	28480	22800	C00641	HMDB0007209	53478084	-	-	-	ko00561,ko00562,ko00564,ko01100,ko04070,ko04730
LIPID-P-0210	DG(14:0_18:2)	GL	DG	582.519	564.475	[M+NH4]+	C35H64O5	39189	65052	10251	38215	32958	20034	47677	65680	46427	28767	64900	77114	25030	10230	26310	8949.5	236230	23812	45795	51838	42463	C00641	HMDB0007043	53477978	-	88784	-	ko00561,ko00562,ko00564,ko01100,ko04070,ko04730
LIPID-P-0213	DG(16:1_18:1)	GL	DG	610.55	592.507	[M+NH4]+	C37H68O5	98127	75705	125790	75857	415220	278020	454870	593350	164820	112520	437890	710820	160790	50370	154730	63511	2775500	136880	354000	360730	364440	C00641	HMDB0007131	9543694	-	88500	4281	ko00561,ko00562,ko00564,ko01100,ko04070,ko04730
LIPID-P-0214	DG(16:0_18:2)	GL	DG	610.55	592.507	[M+NH4]+	C37H68O5	3520300	1248900	1321400	2758500	1617900	1432800	2057000	2103500	1556100	2626900	2664600	4993800	2530600	1038300	3714800	1364800	8136100	2167900	2926400	2587100	3207800	C00641	HMDB0007103	9543695	-	82927	-	ko00561,ko00562,ko00564,ko01100,ko04070,ko04730
LIPID-P-0216	DG(16:0_20:2)	GL	DG	638.582	620.538	[M+NH4]+	C39H72O5	386110	22190	119710	251090	201840	243250	332470	333160	39439	165000	117680	332350	258890	55315	119530	68202	230340	87839	195450	202220	212140	C00641	HMDB0007109	9543721	-	84401	-	ko00561,ko00562,ko00564,ko01100,ko04070,ko04730
LIPID-P-0217	DG(18:0_18:2)	GL	DG	638.582	620.538	[M+NH4]+	C39H72O5	1495600	296760	841640	1789700	1177600	817170	830430	943860	456600	1017100	1478200	4242500	1532400	374460	2483800	688490	1693200	1123900	1456200	1345000	1242300	C00641	HMDB0007161	6441562	-	77097	-	ko00561,ko00562,ko00564,ko01100,ko04070,ko04730
LIPID-P-0218	DG(18:1_18:1)	GL	DG	638.582	620.538	[M+NH4]+	C39H72O5	1869300	1272600	2274000	1597300	5599800	2972900	5028000	6459800	1206900	1590000	1057300	3571800	1452000	426390	1534100	679680	18632000	1588800	3403000	3159100	3172200	C00641	HMDB0007218	9543716	-	52333	-	ko00561,ko00562,ko00564,ko01100,ko04070,ko04730
LIPID-P-0219	DG(18:1_20:1)	GL	DG	666.613	648.569	[M+NH4]+	C41H76O5	69205	32870	151550	58784	332570	170460	304930	760140	37416	70390	48475	122030	78321	24372	84162	25349	371690	49847	136440	172640	139720	C00165	HMDB0007224	9543756	-	84436	4400	ko01521,ko04010,ko04012,ko04014,ko04015,ko04020,ko04024,ko04062,ko04064,ko04066,ko04071,ko04072,ko04261,ko04270,ko04370,ko04371,ko04540,ko04611,ko04613,ko04625,ko04650,ko04658,ko04659,ko04660,ko04662,ko04664,ko04666,ko04713,ko04714,ko04720,ko04722,ko04723,ko04724,ko04725,ko04726,ko04728,ko04730,ko04750,ko04911,ko04912,ko04915,ko04916,ko04918,ko04919,ko04920,ko04921,ko04923,ko04925,ko04926,ko04928…
LIPID-P-0220	DG(18:0_20:2)	GL	DG	666.61	648.569	[M+NH4]+	C41H76O5	126290	11757	61399	280950	123370	330890	215220	171940	18520	45982	110420	721560	325620	29601	82060	25294	186670	46331	155480	168520	186670	C00641	HMDB0007167	9543757	-	88510	-	ko00561,ko00562,ko00564,ko01100,ko04070,ko04730
LIPID-P-0221	DG(18:1_22:1)	GL	DG	694.627	676.601	[M+NH4]+	C43H80O5	14667	6691.2	18645	23477	71075	19123	51474	188620	15766	8307.1	4840.2	34626	21590	12784	38836	4374.8	30172	9075.2	22163	37606	44531	C00641	HMDB0007203	53478078	-	-	-	ko00561,ko00562,ko00564,ko01100,ko04070,ko04730
LIPID-P-0224	DG(16:1_18:2)	GL	DG	608.535	590.491	[M+NH4]+	C37H66O5	142350	95827	49135	78269	81703	58579	173530	128860	184980	96457	329060	369740	112930	33218	113630	44259	1184600	108170	201290	195290	248480	C00641	HMDB0007132	9543699	-	84419	4319	ko00561,ko00562,ko00564,ko01100,ko04070,ko04730
LIPID-P-0225	DG(16:0_18:3)	GL	DG	608.535	590.491	[M+NH4]+	C37H66O5	68789	19527	35083	35889	19718	26276	46149	34942	32770	44635	30552	53414	33256	4012.5	59753	23802	211970	52262	46836	52427	54558	C00641	HMDB0007105	9543700	-	88449	-	ko00561,ko00562,ko00564,ko01100,ko04070,ko04730
LIPID-P-0228	DG(16:0_20:3)	GL	DG	636.566	618.522	[M+NH4]+	C39H70O5	414180	90888	403980	322200	659420	533080	941980	503910	202560	328350	186090	490010	421810	161960	689890	291850	592360	450250	422430	449940	497910	C00641	HMDB0007111	9543728	-	84402	-	ko00561,ko00562,ko00564,ko01100,ko04070,ko04730
LIPID-P-0229	DG(18:1_18:2)	GL	DG	636.566	618.522	[M+NH4]+	C39H70O5	2544300	1230700	1260000	1498900	1022600	965450	2181500	1783200	1335100	1739400	1459400	2274800	1696400	512560	886760	613860	15494000	1432800	2250600	2437700	2782300	C00641	HMDB0007219	9543722	-	75450	-	ko00561,ko00562,ko00564,ko01100,ko04070,ko04730
LIPID-P-0232	DG(18:2_20:1)	GL	DG	664.597	646.554	[M+NH4]+	C41H74O5	76086	14567	30736	59952	74200	66795	86140	134300	22383	45953	31814	61851	51483	15602	32466	14229	166490	21159	57978	53208	53117	C00641	HMDB0007253	9543765	-	89194	-	ko00561,ko00562,ko00564,ko01100,ko04070,ko04730
LIPID-P-0233	DG(18:1_20:2)	GL	DG	664.597	646.554	[M+NH4]+	C41H74O5	176780	18968	69600	147640	98621	152860	229000	305560	29352	71893	62348	97242	115240	14626	52339	25731	270200	40234	102700	118930	110950	C00641	HMDB0007225	9543766	-	89222	-	ko00561,ko00562,ko00564,ko01100,ko04070,ko04730
LIPID-P-0234	DG(18:0_20:3)	GL	DG	664.585	646.554	[M+NH4]+	C41H74O5	145590	62234	246850	239250	585110	422270	486710	250730	240800	223240	149040	814350	427820	262140	464200	208310	299100	376550	375500	319550	339860	C00641	HMDB0007168	53478052	-	88509	-	ko00561,ko00562,ko00564,ko01100,ko04070,ko04730
LIPID-P-0235	DG(18:1_22:2)	GL	DG	692.611	674.585	[M+NH4]+	C43H78O5	50244	2090.2	17258	21525	31951	17729	40980	97829	5169.5	21578	19801	12071	12494	6166.5	10967	3149.8	22507	4136	15186	19204	24127	C00641	HMDB0007204	53478079	-	-	-	ko00561,ko00562,ko00564,ko01100,ko04070,ko04730
LIPID-P-0239	DG(16:0_20:4)	GL	DG	634.55	616.507	[M+NH4]+	C39H68O5	1922100	289750	1861800	711470	1904200	1189300	1784800	1364100	663480	1757000	1303100	851600	1501700	678920	2227800	1492200	1667600	1941000	1526600	1533800	1616500	C00165	HMDB0007112	9543736	-	77096	-	ko01521,ko04010,ko04012,ko04014,ko04015,ko04020,ko04024,ko04062,ko04064,ko04066,ko04071,ko04072,ko04261,ko04270,ko04370,ko04371,ko04540,ko04611,ko04613,ko04625,ko04650,ko04658,ko04659,ko04660,ko04662,ko04664,ko04666,ko04713,ko04714,ko04720,ko04722,ko04723,ko04724,ko04725,ko04726,ko04728,ko04730,ko04750,ko04911,ko04912,ko04915,ko04916,ko04918,ko04919,ko04920,ko04921,ko04923,ko04925,ko04926,ko04928…
LIPID-P-0240	DG(18:2_18:2)	GL	DG	634.55	616.507	[M+NH4]+	C39H68O5	2923400	837730	944800	1090000	249860	382660	1141900	568350	991570	1269900	1361000	1176700	1064500	325760	336950	342480	7228000	911900	1301700	1442100	1417500	C00641	HMDB0007248	9543729	-	77127	4371	ko00561,ko00562,ko00564,ko01100,ko04070,ko04730
LIPID-P-0242	DG(18:1_20:3)	GL	DG	662.582	644.538	[M+NH4]+	C41H72O5	132810	24379	165060	108950	358670	212160	501500	242270	64603	155440	75779	91922	158680	63670	128480	83460	365740	128110	180100	174480	203970	C00641	HMDB0007227	9543776	-	84437	-	ko00561,ko00562,ko00564,ko01100,ko04070,ko04730
LIPID-P-0243	DG(18:0_20:4)	GL	DG	662.582	644.538	[M+NH4]+	C41H72O5	5358100	558230	4813300	1218400	3893500	3370300	2880900	2678300	2911400	4165500	3430500	3409900	4812100	3001000	5655800	3646400	4589900	7401700	4014200	3719100	4106700	C00165	HMDB0007170	6438587	-	75728	-	ko01521,ko04010,ko04012,ko04014,ko04015,ko04020,ko04024,ko04062,ko04064,ko04066,ko04071,ko04072,ko04261,ko04270,ko04370,ko04371,ko04540,ko04611,ko04613,ko04625,ko04650,ko04658,ko04659,ko04660,ko04662,ko04664,ko04666,ko04713,ko04714,ko04720,ko04722,ko04723,ko04724,ko04725,ko04726,ko04728,ko04730,ko04750,ko04911,ko04912,ko04915,ko04916,ko04918,ko04919,ko04920,ko04921,ko04923,ko04925,ko04926,ko04928…
LIPID-P-0245	DG(18:0_22:4)	GL	DG	690.596	672.569	[M+NH4]+	C43H76O5	551160	35927	361690	174050	218470	189620	321800	324950	86748	220370	195460	93036	166180	134130	144690	119240	224960	222940	219140	235380	229450	C00641	HMDB0007176	9543859	-	84435	-	ko00561,ko00562,ko00564,ko01100,ko04070,ko04730
LIPID-P-0247	DG(18:2_18:3)	GL	DG	632.535	614.491	[M+NH4]+	C39H66O5	296540	43167	80107	32532	20231	41001	96406	28013	61352	105380	65684	61480	33097	19270	7230.9	17218	498330	54770	65498	75751	81680	C00641	HMDB0007250	9543737	-	89198	-	ko00561,ko00562,ko00564,ko01100,ko04070,ko04730
LIPID-P-0248	DG(16:1_20:4)	GL	DG	632.535	614.491	[M+NH4]+	C39H66O5	27302	10586	37542	17746	55550	36377	85936	76809	32268	36161	24956	40976	24633	14840	16654	11133	72020	26305	50993	51031	40151	C00641	HMDB0007141	9543743	-	88489	-	ko00561,ko00562,ko00564,ko01100,ko04070,ko04730
LIPID-P-0251	DG(18:2_20:3)	GL	DG	660.566	642.522	[M+NH4]+	C41H70O5	175240	18890	58928	99625	36881	78399	140290	51765	37866	77533	60909	43016	101510	30522	25959	31852	117120	63342	72845	76664	77509	C00641	HMDB0007256	9543785	-	89200	-	ko00561,ko00562,ko00564,ko01100,ko04070,ko04730
LIPID-P-0252	DG(18:1_20:4)	GL	DG	660.566	642.522	[M+NH4]+	C41H70O5	1282700	177070	1372800	405370	985000	688760	1301100	1077600	458640	1206900	695230	289320	993340	433950	820070	610180	1528400	1065900	834720	883470	947750	C00641	HMDB0007228	9543786	-	75449	-	ko00561,ko00562,ko00564,ko01100,ko04070,ko04730
LIPID-P-0253	DG(16:0_22:5)	GL	DG	660.557	642.522	[M+NH4]+	C41H70O5	84353	19815	60615	39874	103170	47068	162980	78178	27471	55927	61054	39439	63124	35421	80871	47349	112820	55455	55939	88022	44737	C00641	HMDB0007119	53478030	-	88478	-	ko00561,ko00562,ko00564,ko01100,ko04070,ko04730
LIPID-P-0256	DG(18:0_22:5)	GL	DG	688.588	670.554	[M+NH4]+	C43H74O5	80749	16386	42176	33292	106900	47390	85829	59524	17897	61039	35184	29161	44892	24389	45497	38569	71504	75721	44315	44334	72556	C00641	HMDB0007177	53478054	-	-	-	ko00561,ko00562,ko00564,ko01100,ko04070,ko04730
LIPID-P-0257	DG(18:1_22:4)	GL	DG	688.597	670.554	[M+NH4]+	C43H74O5	444080	25002	155840	89732	127200	130090	254960	413060	37316	182190	75972	30650	80305	28500	30740	48275	287310	71557	128380	121310	137100	C00641	HMDB0007234	9543869	-	84438	-	ko00561,ko00562,ko00564,ko01100,ko04070,ko04730
LIPID-P-0259	DG(18:2_20:4)	GL	DG	658.55	640.507	[M+NH4]+	C41H68O5	742010	112080	218440	252660	89358	130900	285820	197210	118120	434840	305700	81778	213010	74914	92200	124950	289330	201250	255460	265920	191960	C00641	HMDB0007257	9543796	-	89203	-	ko00561,ko00562,ko00564,ko01100,ko04070,ko04730
LIPID-P-0261	DG(16:0_22:6)	GL	DG	658.55	640.507	[M+NH4]+	C41H68O5	500220	104090	393850	382060	307160	276680	538360	510770	121160	397400	168150	204540	267230	108050	178630	131090	588860	336300	328710	377300	360930	C00641	HMDB0007121	9543827	-	82949	-	ko00561,ko00562,ko00564,ko01100,ko04070,ko04730
LIPID-P-0262	DG(16:1_22:5)	GL	DG	658.537	640.507	[M+NH4]+	C41H68O5	41941	6089.5	23205	29669	28732	17415	51356	27513	4945.1	35641	16127	14834	24519	7912.2	15773	4875.6	44399	39046	26025	33734	24960	C00641	HMDB0007148	53478042	-	88480	-	ko00561,ko00562,ko00564,ko01100,ko04070,ko04730
LIPID-P-0264	DG(18:2_22:4)	GL	DG	686.582	668.538	[M+NH4]+	C43H72O5	397380	29724	49206	71645	28375	37201	71640	97503	12129	99837	63885	13825	31727	7263.1	4932.6	18278	151420	22994	85887	71018	73095	C00641	HMDB0007263	9543879	-	89176	-	ko00561,ko00562,ko00564,ko01100,ko04070,ko04730
[truncated: 599 more rows]
